# Supplementary material for: Adulthood depletion of Integrator extends lifespan and healthspan via defective pre-mRNA processing
Source: bioRxiv. 2026 Apr 21:2026.04.18.719358. Preprint. [Version 1] doi: 10.64898/2026.04.18.719358 (PMC13131478; doi:10.64898/2026.04.18.719358)
Supplement: Supplement 1 [file media-1.xlsx]

## Sheet: Up & downreg RNAseq ints11 RNAi
GeneID	Gene Name	Biotype	Chromosome Coordinates	ev_rep1	ev_rep2	ints11_rep1	ints11_rep2	baseMean	lfcSE	stat	pvalue	padj	Sig	log2FoldChange (INTS11/EV)
WBGene00016943	acdh-1	protein_coding_gene	I + 6497436 6499560	3845.57	1677.99	37.1012	41.0108	958.911	0.554621	-11.0584	2e-28	9.09e-27	+	-6.13323
WBGene00018138	folt-2	protein_coding_gene	V - 2872465 2875600	1017.8	672.569	25.6854	27.6195	304.603	0.347286	-14.3026	2.11e-46	2.52e-44	+	-4.9671
WBGene00000609	col-20	protein_coding_gene	II - 4869670 4870791	732.729	726.787	31.3933	21.7608	255.98	0.325315	-15.0464	3.65e-51	5.34e-49	+	-4.8948
WBGene00011487	T05E12.6	protein_coding_gene	V - 17085002 17089442	554.382	238.144	25.6854	13.3913	143.369	0.511895	-8.76818	1.82e-18	2.29e-17	+	-4.48838
WBGene00005002	spp-17	protein_coding_gene	I + 1016405 1017176	893.887	462.563	59.9327	15.0652	243.739	0.828612	-5.12525	2.97e-07	8.27e-07	+	-4.24685
WBGene00006927	vit-3	protein_coding_gene	X - 3567355 3572549	39038.8	17206.1	2579.96	1836.28	10552.6	0.499095	-7.35681	1.88e-13	1.15e-12	+	-3.67175
WBGene00017501	pud-3	protein_coding_gene	V - 2324634 2325152	368.155	192.163	25.6854	20.9239	109.864	0.445882	-8.15074	3.62e-16	3.25e-15	+	-3.63427
WBGene00014666	C05D12.3	protein_coding_gene	II + 11425266 11432762	628.872	354.815	54.2248	33.4782	195.083	0.375594	-9.5328	1.53e-21	3.22e-20	+	-3.58046
WBGene00006928	vit-4	protein_coding_gene	X - 3558769 3563965	34592.3	15269.4	2494.34	1806.99	9430	0.515973	-6.8529	7.24e-12	3.58e-11	+	-3.53591
WBGene00000733	col-160	protein_coding_gene	V - 13200982 13202189	142.535	63.1392	14.2697	6.69564	42.6135	0.654388	-5.32334	1.02e-07	2.99e-07	+	-3.48353
WBGene00008584	irg-4	protein_coding_gene	IV + 12435833 12438236	428.321	127.651	37.1012	19.25	106.093	0.559866	-6.06959	1.28e-09	4.79e-09	+	-3.39815
WBGene00004827	skr-21	protein_coding_gene	X - 13226134 13226664	599.506	694.531	62.7866	71.9781	269.318	0.258362	-12.5144	6.23e-36	5.1e-34	+	-3.23325
WBGene00009343	F32H2.6	protein_coding_gene	I - 8998530 8999575	229.202	231.282	34.2472	21.7608	94.62	0.380617	-8.29623	1.07e-16	1.04e-15	+	-3.15769
WBGene00008534	F02H6.1	pseudogene	IV + 14199263 14201780	116.033	75.4925	14.2697	10.0435	38.1051	0.58846	-5.20933	1.9e-07	5.39e-07	+	-3.06548
WBGene00022441	Y110A2AL.4	protein_coding_gene	II + 2839304 2840386	315.869	382.953	31.3933	47.7064	138.804	0.33292	-9.17498	4.52e-20	7.25e-19	+	-3.05453
WBGene00006852	unc-129	protein_coding_gene	IV - 9002839 9005410	1353.72	1481.03	176.944	171.576	593.374	0.212566	-14.2481	4.6e-46	5.47e-44	+	-3.02867
WBGene00008456	eral-1	protein_coding_gene	II - 9588184 9589767	1377.36	1000.62	159.82	143.119	519.299	0.234255	-12.759	2.78e-37	2.45e-35	+	-2.98886
WBGene00019426	cutl-16	protein_coding_gene	II + 6441428 6443994	1937.47	1952.51	216.899	280.38	753.843	0.235896	-12.4789	9.73e-36	7.88e-34	+	-2.94372
WBGene00000713	col-140	protein_coding_gene	V - 5835855 5836834	1153.17	771.396	102.742	148.141	377.025	0.281512	-10.2847	8.26e-25	2.56e-23	+	-2.89526
WBGene00000979	dhs-16	protein_coding_gene	V + 5983745 5985509	267.879	240.89	28.5394	37.663	107.022	0.356081	-8.08667	6.13e-16	5.33e-15	+	-2.87951
WBGene00009713	F44G4.3	protein_coding_gene	II - 8997025 8997662	189.091	168.829	31.3933	20.9239	78.367	0.425713	-6.73958	1.59e-11	7.56e-11	+	-2.86913
WBGene00018335	F42A9.6	protein_coding_gene	IV + 8609234 8611627	517.136	448.151	85.6181	57.7499	219.257	0.310786	-9.07601	1.13e-19	1.69e-18	+	-2.82069
WBGene00044725	R11G1.7	protein_coding_gene	X + 3656272 3657266	117.466	110.494	19.9776	14.2282	47.1395	0.501275	-5.62677	1.84e-08	5.96e-08	+	-2.82056
WBGene00004179	prg-2	pseudogene	IV - 6526962 6529802	3801.88	2257.23	476.607	411.782	1197.05	0.485188	-5.71306	1.11e-08	3.69e-08	+	-2.7719
WBGene00001075	dpy-14	protein_coding_gene	I + 6843589 6845142	1183.25	1151.6	111.304	226.815	516.255	0.309879	-8.82173	1.13e-18	1.46e-17	+	-2.73367
WBGene00019956	fbxb-75	protein_coding_gene	IV - 4439824 4441177	163.306	177.75	28.5394	24.2717	74.4963	0.417287	-6.53896	6.19e-11	2.73e-10	+	-2.72862
WBGene00013403	fbxb-100	protein_coding_gene	I - 14090730 14096348	140.386	166.083	22.8315	23.4347	62.028	0.426127	-6.38715	1.69e-10	7.08e-10	+	-2.72174
WBGene00019311	K02E7.6	pseudogene	II + 1057212 1059280	515.704	603.94	97.0338	77.8368	225.92	0.287097	-9.4598	3.09e-21	6.09e-20	+	-2.71588
WBGene00138720	F58H1.8	protein_coding_gene	V + 11935148 11936529	450.525	326.677	85.6181	44.3586	178.53	0.34408	-7.81359	5.56e-15	4.19e-14	+	-2.6885
WBGene00000675	col-101	protein_coding_gene	IV - 325435 327020	2250.47	1012.29	319.641	190.826	731.109	0.535816	-5.01375	5.34e-07	1.44e-06	+	-2.68645
WBGene00006538	tbb-4	protein_coding_gene	X - 9434452 9436893	908.928	1032.19	128.427	169.065	395.232	0.23393	-11.3997	4.2e-30	2.31e-28	+	-2.66673
WBGene00001477	fmo-2	protein_coding_gene	IV + 10682524 10684367	992.014	885.321	119.865	167.391	424.793	0.227837	-11.665	1.92e-31	1.19e-29	+	-2.65772
WBGene00050937	R02D5.8	protein_coding_gene	V - 14518351 14519368	482.04	362.364	65.6405	67.7934	194.414	0.301939	-8.79525	1.43e-18	1.83e-17	+	-2.65563
WBGene00006775	unc-39	protein_coding_gene	V + 14373074 14375881	508.541	562.762	102.742	74.489	218.022	0.271517	-9.77774	1.4e-22	3.39e-21	+	-2.65482
WBGene00018787	cutl-20	protein_coding_gene	I - 963692 969457	740.608	746.003	117.011	118.848	300.51	0.222962	-11.8992	1.19e-32	8.09e-31	+	-2.65308
WBGene00004989	spp-4	protein_coding_gene	X - 7318239 7318756	98.8432	50.0996	17.1236	9.20651	31.1554	0.646365	-4.07371	4.63e-05	9.78e-05	+	-2.6331
WBGene00012635	Y38H8A.1	protein_coding_gene	IV + 13482769 13485515	65.1792	73.4336	14.2697	10.0435	31.4999	0.577977	-4.50231	6.72e-06	1.58e-05	+	-2.60223
WBGene00014955	Y102A5C.6	pseudogene	V + 16929167 16930063	437.632	471.485	88.472	66.1194	190.13	0.324452	-8.01636	1.09e-15	9.13e-15	+	-2.60092
WBGene00016295	fbxc-40	protein_coding_gene	II + 986003 988670	916.09	1120.72	159.82	173.25	408.376	0.219692	-11.8371	2.51e-32	1.66e-30	+	-2.60052
WBGene00018355	ceh-86	protein_coding_gene	II - 2426366 2432072	358.128	341.775	51.3708	61.0977	156.618	0.286151	-9.08555	1.03e-19	1.56e-18	+	-2.59983
WBGene00009656	F43G6.3	pseudogene	II + 11782987 11784086	501.379	467.367	88.472	75.326	199.652	0.26516	-9.79024	1.24e-22	3.02e-21	+	-2.59598
WBGene00016089	aexr-1	protein_coding_gene	X - 6631927 6635273	113.885	107.748	19.9776	17.5761	52.2766	0.476165	-5.44363	5.22e-08	1.6e-07	+	-2.59207
WBGene00022773	ZK616.3	protein_coding_gene	IV + 5397069 5397751	266.447	217.556	45.663	38.4999	111.806	0.334598	-7.65824	1.88e-14	1.32e-13	+	-2.56244
WBGene00008236	C50F4.12	protein_coding_gene	V - 9537575 9539738	1722.59	1345.83	319.641	215.097	771.683	0.236326	-10.8192	2.79e-27	1.12e-25	+	-2.55687
WBGene00044066	fbxb-66	protein_coding_gene	I - 13423997 13425148	598.073	754.925	102.742	123.032	275.984	0.257447	-9.92605	3.21e-23	8.39e-22	+	-2.55543
WBGene00010042	bcs-1	protein_coding_gene	II + 8571085 8572904	2522.65	2061.63	490.877	307.999	1036.1	0.237416	-10.74	6.6e-27	2.51e-25	+	-2.54985
WBGene00007001	tufm-2	protein_coding_gene	I + 4247753 4249415	2231.14	1796.72	408.113	296.282	934.593	0.221944	-11.4492	2.37e-30	1.33e-28	+	-2.54109
WBGene00021463	zeel-1	protein_coding_gene	I + 2342216 2350536	494.216	527.761	68.4945	100.435	214.66	0.265875	-9.51445	1.83e-21	3.79e-20	+	-2.52966
WBGene00019710	M01E11.1	protein_coding_gene	I + 5582096 5583471	873.831	745.317	134.135	143.956	387.829	0.215267	-11.7483	7.21e-32	4.66e-30	+	-2.52903
WBGene00000473	cey-2	protein_coding_gene	I + 5619569 5620669	31420.7	25794.4	6130.25	3819.86	12529.1	0.230703	-10.9502	6.63e-28	2.81e-26	+	-2.52625
WBGene00019310	K02E7.5	pseudogene	II + 1062024 1063208	221.323	252.557	22.8315	52.7282	93.1926	0.398055	-6.32103	2.6e-10	1.06e-09	+	-2.51611
WBGene00000474	cey-3	protein_coding_gene	I - 5571796 5572949	13651.1	10558	2594.23	1667.21	5245.75	0.238345	-10.5373	5.81e-26	2.05e-24	+	-2.51152
WBGene00001864	him-5	protein_coding_gene	V + 14090426 14092454	474.877	384.325	71.3484	77.8368	185.949	0.282343	-8.88811	6.22e-19	8.31e-18	+	-2.5095
WBGene00013048	Y50E8A.5	protein_coding_gene	V - 14734652 14736951	154.711	135.2	22.8315	26.7826	68.6883	0.401301	-6.25091	4.08e-10	1.62e-09	+	-2.50849
WBGene00009902	drd-1	protein_coding_gene	II + 8388051 8389891	344.519	242.949	37.1012	60.2608	135.343	0.344863	-7.27111	3.57e-13	2.09e-12	+	-2.50754
WBGene00002221	klp-10	pseudogene	IV + 7797192 7800252	2622.93	2432.92	425.236	462.836	1041.32	0.289803	-8.64702	5.29e-18	6.24e-17	+	-2.50593
WBGene00000751	col-178	protein_coding_gene	X + 11199455 11200467	1166.78	678.06	159.82	169.902	384.02	0.284401	-8.71292	2.96e-18	3.61e-17	+	-2.47796
WBGene00021485	Y40A1A.3	protein_coding_gene	X - 1997218 1998034	119.615	93.3362	14.2697	21.7608	45.8781	0.48877	-5.05736	4.25e-07	1.16e-06	+	-2.47189
WBGene00044310	H20J04.9	protein_coding_gene	II + 4351188 4353160	373.885	343.834	68.4945	62.7716	176.216	0.269999	-9.14921	5.74e-20	9.08e-19	+	-2.47028
WBGene00010185	F57A10.4	protein_coding_gene	V + 15769438 15770371	504.96	412.463	94.1799	76.1629	209.076	0.267261	-9.24066	2.45e-20	4.08e-19	+	-2.46967
WBGene00001076	dpy-17	protein_coding_gene	III + 5107330 5108492	750.636	872.968	122.719	162.369	362.927	0.228336	-10.8039	3.3e-27	1.31e-25	+	-2.46692
WBGene00006391	taf-9	protein_coding_gene	III + 13624276 13626007	1147.44	1113.17	168.382	231.837	539.821	0.229055	-10.7425	6.43e-27	2.46e-25	+	-2.46062
WBGene00018427	F44E7.5	protein_coding_gene	V - 5778817 5780922	1352.29	1043.86	231.169	211.75	503.109	0.21632	-11.309	1.18e-29	6.17e-28	+	-2.44636
WBGene00021726	bath-10	protein_coding_gene	II + 3375079 3376721	222.039	204.516	31.3933	43.5217	88.8139	0.368754	-6.62944	3.37e-11	1.53e-10	+	-2.44463
WBGene00012356	W09D6.1	protein_coding_gene	III + 11068853 11072993	1129.53	1064.44	179.798	218.445	489.552	0.200875	-12.1133	8.98e-34	6.67e-32	+	-2.43325
WBGene00018863	F55A12.2	protein_coding_gene	I + 5365263 5366880	489.919	381.58	71.3484	86.2064	205.957	0.274021	-8.87762	6.83e-19	9.09e-18	+	-2.43265
WBGene00015291	enee-1	protein_coding_gene	II + 24666 25446	559.395	441.974	122.719	72.8151	219.312	0.303481	-8.01232	1.13e-15	9.4e-15	+	-2.43159
WBGene00019509	K07H8.9	protein_coding_gene	IV - 8285175 8286476	580.167	538.742	105.596	102.945	234.079	0.244157	-9.94564	2.63e-23	7.03e-22	+	-2.4283
WBGene00001985	hop-1	protein_coding_gene	I - 4208515 4210341	1156.04	951.892	254	151.489	476.884	0.263431	-9.21768	3.04e-20	4.99e-19	+	-2.42823
WBGene00020948	era-1	protein_coding_gene	V + 6703057 6704573	5848.94	4867.21	1098.77	909.77	2313.11	0.17171	-14.1208	2.83e-45	3.25e-43	+	-2.42468
WBGene00004223	ptr-9	protein_coding_gene	III - 9157204 9161653	87.3831	113.925	22.8315	16.7391	43.5026	0.500532	-4.82923	1.37e-06	3.51e-06	+	-2.41719
WBGene00008409	mpst-1	protein_coding_gene	V - 11825894 11827067	1132.4	933.362	199.776	191.663	459.211	0.215413	-11.1665	5.95e-29	2.85e-27	+	-2.40541
WBGene00012795	Y43E12A.3	protein_coding_gene	IV + 10987895 10989221	734.162	560.703	139.843	110.478	277.996	0.28735	-8.35395	6.6e-17	6.55e-16	+	-2.40051
WBGene00015670	C10B5.1	protein_coding_gene	V + 8581261 8583576	378.899	343.148	62.7866	71.9781	157.907	0.283726	-8.43989	3.18e-17	3.3e-16	+	-2.39461
WBGene00008005	mip-1	protein_coding_gene	III + 4793086 4795423	4262.44	3429.42	961.776	522.26	1709.25	0.266724	-8.96241	3.18e-19	4.41e-18	+	-2.39049
WBGene00009035	gfat-2	protein_coding_gene	IV + 11410228 11413002	20846.6	16477.9	4417.89	2726.8	8562.26	0.252765	-9.44872	3.43e-21	6.72e-20	+	-2.3883
WBGene00007731	C25G4.3	protein_coding_gene	IV - 12444449 12445884	610.249	508.545	91.326	116.337	256.973	0.24919	-9.58312	9.42e-22	2.04e-20	+	-2.38801
WBGene00012074	T27A8.2	protein_coding_gene	X - 16057676 16058945	149.697	106.376	31.3933	20.9239	64.0474	0.440352	-5.40901	6.34e-08	1.91e-07	+	-2.38186
WBGene00000877	cyn-1	protein_coding_gene	V + 14356076 14356822	1893.06	1491.32	399.551	268.663	785.31	0.25324	-9.34521	9.17e-21	1.67e-19	+	-2.36658
WBGene00008847	fbxb-102	protein_coding_gene	II + 12482922 12484286	117.466	122.161	17.1236	26.7826	53.9395	0.450067	-5.23071	1.69e-07	4.83e-07	+	-2.35417
WBGene00002042	hus-1	protein_coding_gene	I + 3698102 3699300	762.812	614.921	165.528	115.5	317.396	0.25135	-9.33123	1.05e-20	1.88e-19	+	-2.34541
WBGene00008318	C54G4.9	protein_coding_gene	I - 8024880 8026525	1527.77	1457	331.057	266.152	681.544	0.203984	-11.4947	1.4e-30	8.03e-29	+	-2.34473
WBGene00011350	perm-1	protein_coding_gene	II + 7880812 7882767	3701.61	3167.94	784.832	582.521	1507.92	0.201479	-11.6348	2.74e-31	1.68e-29	+	-2.34417
WBGene00002143	inx-21	protein_coding_gene	I + 3611942 3618317	1943.2	1675.25	422.383	309.673	850.247	0.222998	-10.4443	1.56e-25	5.22e-24	+	-2.32905
WBGene00010846	M04B2.2	protein_coding_gene	IV + 11528052 11530629	1021.38	881.203	205.483	179.108	448.758	0.216208	-10.7569	5.5e-27	2.12e-25	+	-2.32574
WBGene00015939	damt-1	protein_coding_gene	II + 5720148 5721791	670.415	505.113	156.966	89.5542	277.467	0.293587	-7.91464	2.48e-15	1.95e-14	+	-2.32363
WBGene00015425	lrpr-1	protein_coding_gene	V - 5914093 5917891	2658.74	1972.41	473.753	455.304	1018.49	0.198729	-11.6764	1.68e-31	1.05e-29	+	-2.32043
WBGene00020089	R119.3	protein_coding_gene	I - 373571 379073	1130.97	994.442	236.877	195.847	516.402	0.220919	-10.4998	8.66e-26	2.99e-24	+	-2.31961
WBGene00003993	pgl-2	protein_coding_gene	III - 8670543 8675435	1421.05	1225.04	296.809	242.717	592.579	0.20411	-11.3545	7.04e-30	3.78e-28	+	-2.31757
WBGene00014954	Y102A5C.5	pseudogene	V + 16928328 16928999	399.67	352.756	79.9102	72.8151	162.301	0.292564	-7.92015	2.37e-15	1.87e-14	+	-2.31715
WBGene00004954	spd-3	protein_coding_gene	IV + 6762716 6765200	411.847	314.323	102.742	52.7282	163.927	0.347944	-6.65808	2.77e-11	1.28e-10	+	-2.31664
WBGene00009651	F43D2.2	pseudogene	V - 14635582 14637751	610.249	498.25	122.719	103.782	228.932	0.28333	-8.16809	3.13e-16	2.84e-15	+	-2.31426
WBGene00009237	F28H7.3	protein_coding_gene	V - 10749605 10750788	1075.1	527.075	194.068	133.913	347.876	0.352036	-6.57273	4.94e-11	2.21e-10	+	-2.31384
WBGene00001862	him-3	protein_coding_gene	IV + 6977508 6978765	2805.57	2453.51	627.866	445.26	1164.89	0.212543	-10.883	1.39e-27	5.72e-26	+	-2.3131
WBGene00016088	clec-266	protein_coding_gene	X - 6617393 6622915	7266.41	8506.63	1484.05	1680.61	3387.03	0.155648	-14.8586	6.12e-50	8.37e-48	+	-2.3127
WBGene00013211	Y54G9A.9	protein_coding_gene	II + 13729716 13731543	175.483	157.162	51.3708	23.4347	89.3123	0.404365	-5.7148	1.1e-08	3.66e-08	+	-2.31086
WBGene00022462	Y110A7A.15	protein_coding_gene	I - 5110911 5113752	3079.18	2587.33	664.967	490.456	1261.64	0.230401	-10.0186	1.26e-23	3.49e-22	+	-2.30828
WBGene00016392	sdha-2	protein_coding_gene	I - 10683270 10685587	4836.87	3563.93	867.597	834.444	1845.15	0.205308	-11.226	3.04e-29	1.51e-27	+	-2.30479
WBGene00022159	mppa-1	protein_coding_gene	I - 1740641 1751055	1658.13	1313.57	296.809	303.815	688.699	0.199018	-11.5773	5.37e-31	3.21e-29	+	-2.3041
WBGene00008526	F02D10.6	protein_coding_gene	X - 13449586 13451678	109.587	82.3554	19.9776	19.25	47.1021	0.47473	-4.84266	1.28e-06	3.29e-06	+	-2.29896
WBGene00001872	him-14	protein_coding_gene	II - 7065020 7069966	1730.47	1371.22	359.596	283.728	666.102	0.210989	-10.8624	1.74e-27	7.09e-26	+	-2.29184
WBGene00013894	ZC434.8	protein_coding_gene	I - 10348055 10349369	6220.68	4988.68	1250.02	1061.26	2452.49	0.186786	-12.2269	2.23e-34	1.69e-32	+	-2.28381
WBGene00004044	plk-3	protein_coding_gene	IV - 7470860 7473209	10401.5	8116.81	2334.52	1498.99	4038.09	0.248402	-9.16953	4.75e-20	7.59e-19	+	-2.27773
WBGene00000093	agt-1	protein_coding_gene	IV - 13368276 13369412	617.412	557.958	125.573	118.848	281.031	0.224677	-10.1293	4.1e-24	1.21e-22	+	-2.27582
WBGene00017924	mrps-21	protein_coding_gene	IV - 4659049 4659517	411.131	355.501	71.3484	83.6955	185.046	0.269004	-8.45726	2.74e-17	2.86e-16	+	-2.27504
WBGene00012481	Y18D10A.11	protein_coding_gene	I - 12861951 12863544	4109.16	3318.24	956.069	597.586	1614.4	0.240812	-9.43603	3.87e-21	7.52e-20	+	-2.27231
WBGene00001686	gpd-4	protein_coding_gene	II + 10171268 10172498	1962.54	1505.05	385.281	343.989	815.192	0.198278	-11.398	4.28e-30	2.35e-28	+	-2.25997
WBGene00185086	F59A3.12	protein_coding_gene	I + 5514651 5516025	941.876	772.769	194.068	170.739	424.359	0.217701	-10.3404	4.63e-25	1.47e-23	+	-2.25111
WBGene00012664	Y39B6A.1	protein_coding_gene	V - 19201016 19203607	512.839	124.906	28.5394	103.782	146.354	1.04708	-2.1452	0.0319368	0.0454278	+	-2.2462
WBGene00013381	cyp-31A5	protein_coding_gene	IV + 13401289 13403842	1459.73	1333.47	342.472	258.619	629.697	0.209024	-10.7408	6.55e-27	2.5e-25	+	-2.24508
WBGene00012640	Y38H8A.7	protein_coding_gene	IV + 13455500 13456815	557.963	444.033	119.865	97.0868	229.894	0.277532	-8.06723	7.19e-16	6.18e-15	+	-2.23891
WBGene00000430	ceh-5	protein_coding_gene	I + 9727169 9728034	83.0856	84.4143	28.5394	11.7174	39.196	0.550481	-4.06511	4.8e-05	0.000101394	+	-2.23777
WBGene00018862	wago-2	pseudogene	I + 5368478 5372643	2336.42	1772.7	450.922	421.825	868.955	0.495265	-4.51497	6.33e-06	1.49e-05	+	-2.23611
WBGene00011017	R04F11.5	protein_coding_gene	V - 12317278 12318019	952.62	741.199	202.629	165.717	407.085	0.22779	-9.78097	1.36e-22	3.29e-21	+	-2.22801
WBGene00003994	pgl-3	protein_coding_gene	V + 4755979 4758587	8849.33	7384.54	2057.69	1422.82	3524.25	0.225408	-9.88334	4.92e-23	1.26e-21	+	-2.22779
WBGene00004374	rme-2	protein_coding_gene	IV + 5470026 5473174	43625.7	33191.3	10428.3	6026.08	17352.1	0.255265	-8.71433	2.92e-18	3.57e-17	+	-2.22446
WBGene00019989	R09F10.8	protein_coding_gene	X - 8325107 8326451	2090.75	1533.18	459.484	328.086	855.866	0.266075	-8.34093	7.37e-17	7.24e-16	+	-2.21931
WBGene00010792	K12G11.6	protein_coding_gene	V + 11894331 11895916	216.309	210.693	45.663	46.0325	93.2153	0.334272	-6.63408	3.27e-11	1.49e-10	+	-2.21759
WBGene00020035	egg-5	protein_coding_gene	I - 4168984 4171589	4248.83	3225.59	938.945	686.303	1731.38	0.233499	-9.47147	2.76e-21	5.51e-20	+	-2.21158
WBGene00044690	M02B7.7	protein_coding_gene	IV - 3806666 3807192	149.697	122.847	28.5394	30.1304	64.8829	0.40052	-5.50168	3.76e-08	1.17e-07	+	-2.20354
WBGene00016520	C39B5.2	protein_coding_gene	III + 2234884 2236987	1629.48	1895.55	351.034	407.597	790.876	0.182147	-12.083	1.3e-33	9.5e-32	+	-2.20088
WBGene00007573	C14B1.2	protein_coding_gene	III + 3702260 3703172	1743.37	1639.56	390.989	351.521	798.794	0.183557	-11.9801	4.52e-33	3.18e-31	+	-2.19904
WBGene00001514	xnd-1	protein_coding_gene	III + 5604460 5607556	5965.69	5300.94	1444.09	1038.66	2598.36	0.190724	-11.4966	1.37e-30	7.89e-29	+	-2.19267
WBGene00012608	hphd-1	protein_coding_gene	II - 12994354 12996571	2575.65	1604.56	456.63	457.814	1055.62	0.235115	-9.32468	1.11e-20	1.99e-19	+	-2.19237
WBGene00010814	M01F1.8	protein_coding_gene	III - 3499370 3502549	1110.91	997.873	259.708	210.076	486.572	0.221543	-9.88798	4.69e-23	1.21e-21	+	-2.19062
WBGene00010281	mip-2	protein_coding_gene	V - 13669353 13671958	5195	4361.41	1270	852.02	2300.2	0.207793	-10.509	7.85e-26	2.73e-24	+	-2.1837
WBGene00002025	hsp-60	protein_coding_gene	III + 1619742 1625803	19808.8	16474.5	4512.07	3494.29	8925.28	0.176328	-12.3811	3.31e-35	2.63e-33	+	-2.18314
WBGene00007114	mttu-1	protein_coding_gene	IV - 11295077 11296887	341.654	246.38	54.2248	71.1412	151.362	0.316631	-6.89195	5.5e-12	2.76e-11	+	-2.18221
WBGene00009346	F32H2.10	protein_coding_gene	I + 8970291 8971031	686.889	553.154	174.09	110.478	299.534	0.27075	-8.05589	7.89e-16	6.76e-15	+	-2.18113
WBGene00021344	rev-3	protein_coding_gene	III - 5774679 5790650	2269.81	1725.35	448.068	435.217	946.962	0.193005	-11.2931	1.42e-29	7.32e-28	+	-2.17962
WBGene00008991	F20G4.2	protein_coding_gene	I - 7913937 7918341	510.69	346.579	74.2023	108.804	201.087	0.319937	-6.81142	9.66e-12	4.71e-11	+	-2.17922
WBGene00015189	B0432.8	protein_coding_gene	II - 276212 278736	1034.27	866.105	231.169	194.174	502.473	0.234398	-9.2971	1.44e-20	2.52e-19	+	-2.17922
WBGene00021576	fbxc-51	protein_coding_gene	II + 868814 871699	1476.2	1695.15	259.708	426.01	666.327	0.238953	-9.10759	8.42e-20	1.29e-18	+	-2.17628
WBGene00001401	fbf-1	protein_coding_gene	II - 6078263 6080843	2451.74	2125.46	533.686	484.597	1032.83	0.194618	-11.177	5.29e-29	2.54e-27	+	-2.17524
WBGene00009128	mrpl-54	protein_coding_gene	I - 9159121 9159522	345.235	328.049	102.742	56.9129	167.577	0.309371	-7.02923	2.08e-12	1.11e-11	+	-2.17464
WBGene00020064	kbp-1	protein_coding_gene	III + 6869633 6870348	795.043	682.178	196.922	140.608	398.106	0.247689	-8.77091	1.77e-18	2.24e-17	+	-2.17246
WBGene00001692	grd-3	protein_coding_gene	IV + 3439655 3440453	70.9093	75.4925	25.6854	10.8804	34.9293	0.5848	-3.71487	0.000203306	0.000398739	+	-2.17246
WBGene00015504	simr-1	protein_coding_gene	I - 5981766 5985871	3382.87	2881.07	736.316	660.358	1384.81	0.182092	-11.9262	8.64e-33	5.96e-31	+	-2.17167
WBGene00007234	C01G10.7	protein_coding_gene	V + 15085747 15086918	1176.81	908.655	251.146	216.771	519.699	0.237835	-9.12746	7.01e-20	1.09e-18	+	-2.17083
WBGene00021658	Y48G1A.2	protein_coding_gene	I + 347469 348357	888.873	692.472	251.146	114.663	376.912	0.321037	-6.7581	1.4e-11	6.7e-11	+	-2.1696
WBGene00008933	F18A11.6	pseudogene	II + 13043951 13045975	95.9782	71.3747	14.2697	20.9239	41.6838	0.501367	-4.32183	1.55e-05	3.47e-05	+	-2.16682
WBGene00007580	gldi-5	protein_coding_gene	III - 3725075 3726500	3185.9	2676.55	764.855	557.412	1326.35	0.217515	-9.94425	2.67e-23	7.11e-22	+	-2.16302
WBGene00009698	F44F1.6	protein_coding_gene	I - 13260866 13262733	594.492	712.375	142.697	148.141	293.112	0.227796	-9.49122	2.28e-21	4.6e-20	+	-2.16206
WBGene00013404	fbxb-101	protein_coding_gene	I + 14088087 14089858	159.725	190.104	19.9776	51.0543	74.9837	0.427203	-5.0609	4.17e-07	1.14e-06	+	-2.16203
WBGene00019039	fbxb-18	protein_coding_gene	II - 1686787 1688913	86.6669	134.514	28.5394	22.5978	49.1376	0.48287	-4.47124	7.78e-06	1.81e-05	+	-2.15903
WBGene00011376	gla-3	protein_coding_gene	I + 8214376 8217996	5447.12	4718.28	1235.75	1055.4	2404.08	0.169365	-12.7324	3.91e-37	3.41e-35	+	-2.15642
WBGene00043705	egrh-2	protein_coding_gene	IV - 984384 990452	313.72	321.186	71.3484	71.1412	153.02	0.273033	-7.89763	2.84e-15	2.22e-14	+	-2.15632
WBGene00008385	lotr-1	protein_coding_gene	I + 8487618 8490938	19480.7	15936.5	4512.07	3452.44	7852.45	0.190366	-11.3232	1.01e-29	5.31e-28	+	-2.15555
WBGene00014113	hpo-40	protein_coding_gene	V + 10212927 10216305	4321.17	3523.44	1093.06	684.629	1766.02	0.23644	-9.11599	7.8e-20	1.2e-18	+	-2.15538
WBGene00011061	wago-1	protein_coding_gene	I + 7235384 7238792	34656	28532.7	8324.93	5882.12	14005.5	0.199998	-10.7745	4.54e-27	1.77e-25	+	-2.15488
WBGene00013725	ska-1	protein_coding_gene	I - 10473513 10474435	1247	1058.27	268.27	251.923	578.324	0.215065	-10.0184	1.27e-23	3.49e-22	+	-2.1546
WBGene00022371	set-29	protein_coding_gene	I + 1405935 1413100	550.084	429.621	108.45	111.315	256.223	0.248133	-8.67142	4.27e-18	5.11e-17	+	-2.15167
WBGene00011412	mrpl-16	protein_coding_gene	III + 4704404 4705407	942.592	803.652	211.191	186.641	436.425	0.209749	-10.2581	1.09e-24	3.35e-23	+	-2.15163
WBGene00010015	atad-3	protein_coding_gene	II + 10248991 10251165	3925.8	3400.59	870.451	791.759	1761.25	0.158286	-13.5598	6.94e-42	7.23e-40	+	-2.14632
WBGene00006395	taf-11.3	protein_coding_gene	III - 10503961 10505250	817.247	669.138	199.776	145.63	342.616	0.24378	-8.8018	1.35e-18	1.73e-17	+	-2.14571
WBGene00022854	cin-4	protein_coding_gene	II + 7038292 7041685	941.159	813.946	219.753	183.293	403.512	0.231806	-9.25073	2.23e-20	3.74e-19	+	-2.14437
WBGene00008364	slc-25A26	protein_coding_gene	IV + 8930442 8932791	1080.83	857.869	254	193.337	481.454	0.24027	-8.92336	4.52e-19	6.14e-18	+	-2.14402
WBGene00012958	Y47H10A.2	protein_coding_gene	I - 12084295 12087856	216.309	188.731	62.7866	35.9891	102.117	0.361182	-5.93054	3.02e-09	1.08e-08	+	-2.142
WBGene00013026	Y49A3A.3	protein_coding_gene	V + 14354410 14355741	1277.8	1098.76	308.225	241.043	556.381	0.203975	-10.4999	8.65e-26	2.99e-24	+	-2.14171
WBGene00011945	alg-5	protein_coding_gene	I + 9989802 9993976	6403.32	5349.67	1755.17	928.183	2860.12	0.261987	-8.17198	3.03e-16	2.75e-15	+	-2.14095
WBGene00015462	C05C8.5	protein_coding_gene	V - 7232673 7234826	3053.4	2556.45	616.45	652.825	1472.1	0.179475	-11.9239	8.89e-33	6.1e-31	+	-2.14003
WBGene00020993	mtrf-1L	protein_coding_gene	IV + 5187155 5189095	1638.08	1370.53	405.259	291.26	731.405	0.222629	-9.60064	7.94e-22	1.73e-20	+	-2.13738
WBGene00013145	cutl-2	protein_coding_gene	II - 9721758 9724673	282.205	335.598	39.9551	91.2281	141.441	0.368633	-5.79498	6.83e-09	2.34e-08	+	-2.13622
WBGene00016586	C42C1.8	protein_coding_gene	IV + 12291044 12293317	4689.32	3823.35	1104.47	848.672	2097.2	0.187672	-11.3754	5.54e-30	3.01e-28	+	-2.13486
WBGene00000935	daz-1	protein_coding_gene	II + 5456305 5458609	5539.52	5059.37	1409.84	1025.27	2417.12	0.187279	-11.3879	4.81e-30	2.63e-28	+	-2.1327
WBGene00017450	bath-27	protein_coding_gene	II + 3359139 3361451	511.406	468.74	111.304	112.152	236.03	0.235457	-9.05268	1.39e-19	2.07e-18	+	-2.13152
WBGene00016590	C42C1.12	protein_coding_gene	IV - 12281668 12282207	389.643	340.402	85.6181	82.0216	179.763	0.262437	-8.11942	4.68e-16	4.13e-15	+	-2.13084
WBGene00184990	egc-1	protein_coding_gene	III - 3724222 3724980	535.759	467.367	122.719	109.641	243.306	0.238265	-8.93997	3.89e-19	5.34e-18	+	-2.13008
WBGene00011253	R11H6.5	protein_coding_gene	V - 14610713 14612222	2511.91	2208.5	596.473	493.803	1159.47	0.178941	-11.8986	1.2e-32	8.11e-31	+	-2.12915
WBGene00007899	C33D9.5	pseudogene	IV - 8778721 8780872	1248.43	1248.37	242.585	317.206	592.049	0.193486	-10.9854	4.49e-28	1.94e-26	+	-2.12553
WBGene00003992	pgl-1	protein_coding_gene	IV - 6974441 6977318	17304	13828.2	3904.18	3241.53	7305.6	0.184762	-11.5041	1.26e-30	7.26e-29	+	-2.12552
WBGene00012984	Y48B6A.13	protein_coding_gene	II - 14220939 14226275	1098.74	988.265	268.27	218.445	501.373	0.209504	-10.1448	3.49e-24	1.03e-22	+	-2.12538
WBGene00000479	cgh-1	protein_coding_gene	III - 7495320 7497832	39449.2	35426.6	10325.5	6863.87	17419.6	0.198859	-10.6848	1.2e-26	4.44e-25	+	-2.12477
WBGene00000765	coq-5	protein_coding_gene	III - 7857315 7858457	1327.94	1072.68	316.787	243.554	597.419	0.222158	-9.56407	1.13e-21	2.42e-20	+	-2.12474
WBGene00015677	cpg-4	protein_coding_gene	V + 5996416 5999344	5956.38	4893.97	1432.68	1074.65	2517.24	0.213532	-9.93245	3.01e-23	7.92e-22	+	-2.12089
WBGene00007321	C05B5.4	protein_coding_gene	III + 9993885 9996235	198.403	246.38	45.663	54.4021	94.0111	0.348051	-6.09269	1.11e-09	4.18e-09	+	-2.12057
WBGene00000496	chs-1	protein_coding_gene	I + 7554855 7559916	30690.1	25417.6	7925.38	5029.26	12327.1	0.217706	-9.72378	2.39e-22	5.6e-21	+	-2.11692
WBGene00019923	fbxc-29	protein_coding_gene	II + 916080 917470	185.51	244.321	45.663	51.8912	91.1185	0.355586	-5.95254	2.64e-09	9.48e-09	+	-2.11664
WBGene00019800	mtss-1	protein_coding_gene	III + 8768311 8769255	1037.14	836.594	256.854	187.478	479.99	0.225942	-9.35193	8.61e-21	1.58e-19	+	-2.11299
WBGene00004298	rad-54.L	protein_coding_gene	I + 9065079 9070264	2172.4	1863.98	502.293	443.586	919.506	0.176541	-11.9219	9.1e-33	6.22e-31	+	-2.1047
WBGene00008580	dsb-1	protein_coding_gene	IV + 12408925 12410470	2009.81	1720.54	516.562	366.586	878.053	0.211583	-9.93886	2.82e-23	7.48e-22	+	-2.1029
WBGene00016947	C55B7.11	protein_coding_gene	I - 6511565 6513830	1320.06	1132.39	365.304	221.793	569.835	0.247972	-8.47311	2.39e-17	2.53e-16	+	-2.1011
WBGene00013380	memi-2	protein_coding_gene	IV - 13399068 13400506	2660.89	2139.87	676.383	456.14	1120.91	0.243396	-8.63048	6.11e-18	7.12e-17	+	-2.10063
WBGene00022172	cosa-1	protein_coding_gene	III + 2726116 2731670	703.363	537.369	139.843	148.141	289.726	0.26874	-7.81403	5.54e-15	4.18e-14	+	-2.09994
WBGene00003499	rde-3	protein_coding_gene	I - 6356614 6358410	1879.45	1632.7	496.585	338.13	830.905	0.219626	-9.56082	1.17e-21	2.5e-20	+	-2.09981
WBGene00016145	C26E6.12	protein_coding_gene	III - 4930602 4932253	1169.64	979.343	239.731	258.619	517.288	0.203667	-10.3063	6.6e-25	2.06e-23	+	-2.09904
WBGene00194706	C53A5.16	protein_coding_gene	V - 14521204 14522614	532.178	435.798	117.011	110.478	224.443	0.257995	-8.13262	4.2e-16	3.73e-15	+	-2.09817
WBGene00001815	hmt-1	protein_coding_gene	III - 11091548 11099964	2425.24	2153.59	616.45	467.858	1266.94	0.195199	-10.7426	6.42e-27	2.46e-25	+	-2.09695
WBGene00008172	C48B4.9	protein_coding_gene	III - 9562331 9563335	733.445	660.216	208.337	131.402	346.002	0.249241	-8.40265	4.37e-17	4.43e-16	+	-2.09428
WBGene00022447	pigw-1	protein_coding_gene	II - 2877419 2884910	1203.31	1262.78	268.27	303.815	674.542	0.176217	-11.8653	1.79e-32	1.2e-30	+	-2.09086
WBGene00020910	dgtr-1	protein_coding_gene	V + 6497108 6498484	1306.45	1017.09	316.787	239.369	541.411	0.235217	-8.87554	6.96e-19	9.23e-18	+	-2.08768
WBGene00010709	nol-9	protein_coding_gene	IV + 13422500 13429399	1657.41	1384.94	385.281	337.293	752.403	0.200621	-10.3991	2.5e-25	8.18e-24	+	-2.08629
WBGene00021200	cyp-31A3	protein_coding_gene	IV + 4761049 4762885	2575.65	2178.99	656.405	478.738	1128.96	0.210535	-9.9	4.16e-23	1.08e-21	+	-2.0843
WBGene00219288	Y87G2A.25	protein_coding_gene	I - 13527366 13527963	145.4	157.162	42.809	31.8043	70.8063	0.38238	-5.44636	5.14e-08	1.58e-07	+	-2.08258
WBGene00022394	natb-1	protein_coding_gene	V - 7982657 7983431	1031.41	808.456	228.315	209.239	479.662	0.225467	-9.23484	2.59e-20	4.29e-19	+	-2.08215
WBGene00006546	tbx-9	protein_coding_gene	III - 10340006 10341858	600.938	466.681	154.113	107.13	245.408	0.270375	-7.69432	1.42e-14	1.02e-13	+	-2.08035
WBGene00020411	T10E9.1	protein_coding_gene	I + 6545110 6546593	1462.59	1177	371.012	264.478	637.12	0.245621	-8.46443	2.57e-17	2.7e-16	+	-2.07904
WBGene00006870	vab-3	protein_coding_gene	X + 10499890 10519580	1157.47	1189.35	282.54	274.521	537.639	0.186902	-11.1212	9.9e-29	4.66e-27	+	-2.07857
WBGene00008838	F15A4.2	protein_coding_gene	II + 12462544 12464078	126.777	122.847	25.6854	31.8043	55.6485	0.42675	-4.86381	1.15e-06	2.98e-06	+	-2.07563
WBGene00016844	sucg-1	protein_coding_gene	IV + 7728913 7730650	3721.66	2982.64	916.113	688.814	1580.59	0.201722	-10.2871	8.05e-25	2.5e-23	+	-2.07514
WBGene00010721	K09E4.3	protein_coding_gene	II - 14123945 14126941	1190.42	997.873	285.394	241.88	532.734	0.207759	-9.97416	1.98e-23	5.34e-22	+	-2.07222
WBGene00016701	dsb-3	protein_coding_gene	IV - 7757510 7759627	598.789	507.172	145.551	122.195	262.048	0.259308	-7.98628	1.39e-15	1.15e-14	+	-2.07091
WBGene00004680	rars-2	protein_coding_gene	II + 6125559 6127942	2154.5	1942.22	590.765	404.249	1080.82	0.206544	-10.0069	1.42e-23	3.88e-22	+	-2.06687
WBGene00007624	hrde-1	protein_coding_gene	III - 4172337 4176159	33966.3	28040.7	8821.52	6016.03	14659.9	0.216264	-9.54766	1.33e-21	2.81e-20	+	-2.06482
WBGene00007345	nssp-88	protein_coding_gene	X - 12945534 12946633	93.8294	113.925	22.8315	25.9456	61.6321	0.431779	-4.77653	1.78e-06	4.51e-06	+	-2.0624
WBGene00009207	F28C6.8	protein_coding_gene	II + 8606849 8607749	880.994	742.572	151.259	225.978	451.031	0.2426	-8.49675	1.95e-17	2.1e-16	+	-2.06131
WBGene00017532	ent-5	protein_coding_gene	X - 4647526 4649197	746.338	560.017	194.068	129.728	304.538	0.266817	-7.71696	1.19e-14	8.62e-14	+	-2.05901
WBGene00009743	sptf-1	protein_coding_gene	I + 10366621 10371697	348.816	425.503	122.719	71.9781	199.114	0.333606	-6.16769	6.93e-10	2.68e-09	+	-2.05758
WBGene00018660	F52C6.3	protein_coding_gene	II + 1924759 1925720	143.967	125.592	22.8315	38.4999	64.5662	0.476099	-4.31668	1.58e-05	3.54e-05	+	-2.05517
WBGene00011664	T09F3.5	protein_coding_gene	II + 10396878 10399320	1575.76	1270.33	399.551	297.956	717.098	0.220784	-9.2967	1.45e-20	2.53e-19	+	-2.05256
WBGene00015134	B0304.2	protein_coding_gene	II + 4523622 4524589	1111.63	915.518	333.911	170.739	484.844	0.28421	-7.22046	5.18e-13	2.97e-12	+	-2.05212
WBGene00044431	mzt-1	protein_coding_gene	I - 4957775 4958309	757.798	592.959	185.506	147.304	352.026	0.243614	-8.41948	3.78e-17	3.89e-16	+	-2.0511
WBGene00077732	szy-4	protein_coding_gene	II + 6198696 6201628	7610.21	5935.08	2006.32	1288.91	3080.07	0.223098	-9.17648	4.45e-20	7.17e-19	+	-2.04726
WBGene00013433	Y66D12A.7	protein_coding_gene	III - 11579234 11580478	401.103	313.637	114.157	67.7934	187.709	0.320023	-6.39622	1.59e-10	6.7e-10	+	-2.04694
WBGene00015591	cyk-7	protein_coding_gene	III - 7793446 7795409	2132.29	1835.84	513.708	454.467	996.59	0.186562	-10.9619	5.83e-28	2.48e-26	+	-2.04507
WBGene00014224	mrps-23	protein_coding_gene	III - 9523121 9523672	306.557	268.341	54.2248	78.6738	149.293	0.293606	-6.96511	3.28e-12	1.7e-11	+	-2.04499
WBGene00010081	F55A11.8	protein_coding_gene	V + 11788188 11789115	1196.86	1060.33	328.203	230.163	536.018	0.250179	-8.16805	3.13e-16	2.84e-15	+	-2.04347
WBGene00017261	acl-6	protein_coding_gene	V + 5433386 5437095	4591.2	3654.52	1035.98	970.031	2016.5	0.18182	-11.2316	2.85e-29	1.42e-27	+	-2.04213
WBGene00010194	btb-19	protein_coding_gene	II - 14520996 14522137	951.903	819.437	239.731	197.521	432.269	0.219951	-9.28446	1.63e-20	2.81e-19	+	-2.04213
WBGene00077500	C27H6.9	protein_coding_gene	V + 9982868 9983932	848.763	708.943	228.315	161.532	387.922	0.233585	-8.73909	2.35e-18	2.91e-17	+	-2.04132
WBGene00013966	ztf-9	protein_coding_gene	V - 9691039 9692159	459.12	378.835	134.135	79.5107	202.992	0.313563	-6.49874	8.1e-11	3.53e-10	+	-2.03777
WBGene00016622	mafr-1	protein_coding_gene	I + 10623173 10624361	1324.36	1085.72	242.585	332.271	627.807	0.212123	-9.60181	7.86e-22	1.71e-20	+	-2.03676
WBGene00013532	fdx-2	protein_coding_gene	IV + 15472809 15473572	1366.62	1100.13	299.663	301.304	662.714	0.199324	-10.2172	1.66e-24	5.01e-23	+	-2.03654
WBGene00000392	cdd-2	protein_coding_gene	IV - 7547118 7547893	886.724	702.766	231.169	166.554	392.693	0.243206	-8.37099	5.71e-17	5.72e-16	+	-2.03588
WBGene00010437	cox-11	protein_coding_gene	IV + 13244324 13247160	782.867	689.04	199.776	166.554	368.486	0.213221	-9.53816	1.45e-21	3.07e-20	+	-2.03373
WBGene00001036	dnj-18	protein_coding_gene	III + 4698119 4699380	643.197	577.861	171.236	134.75	305.238	0.230433	-8.82473	1.1e-18	1.43e-17	+	-2.03351
WBGene00000422	ced-8	protein_coding_gene	X - 8414006 8416919	277.907	240.203	77.0563	55.239	126.161	0.309304	-6.57138	4.99e-11	2.23e-10	+	-2.03256
WBGene00013447	nars-2	protein_coding_gene	III - 11488353 11500747	1183.25	866.791	245.439	254.434	482.889	0.221637	-9.16828	4.81e-20	7.67e-19	+	-2.03203
WBGene00010905	mrps-34	protein_coding_gene	III - 4541420 4542452	1057.91	811.887	251.146	212.587	467.392	0.218866	-9.27994	1.7e-20	2.92e-19	+	-2.03106
WBGene00016960	vps-33.2	protein_coding_gene	II + 6601216 6603459	2201.77	1857.12	502.293	492.13	950.545	0.175271	-11.5871	4.79e-31	2.9e-29	+	-2.03089
WBGene00011225	R10H10.7	protein_coding_gene	IV - 10409985 10413928	3173.01	2636.75	759.147	671.238	1403.87	0.17598	-11.5345	8.84e-31	5.18e-29	+	-2.02984
WBGene00007564	mrps-22	protein_coding_gene	II + 10582618 10584236	2233.28	1879.08	496.585	509.706	956.998	0.184041	-11.0235	2.94e-28	1.3e-26	+	-2.02877
WBGene00014111	rpc-25	protein_coding_gene	V - 10205680 10206602	821.545	723.355	202.629	180.782	401.536	0.206861	-9.80217	1.1e-22	2.71e-21	+	-2.02768
WBGene00003421	msh-5	protein_coding_gene	IV + 13155233 13164054	3389.32	2543.41	839.057	627.716	1371.02	0.236388	-8.572	1.02e-17	1.15e-16	+	-2.02632
WBGene00008413	D2030.3	protein_coding_gene	I - 7578547 7580833	2536.98	2147.42	650.697	511.38	1189.73	0.19819	-10.2228	1.57e-24	4.75e-23	+	-2.02606
WBGene00010771	mter-4	protein_coding_gene	I + 12513516 12518694	327.329	286.871	39.9551	100.435	147.258	0.357057	-5.65932	1.52e-08	4.98e-08	+	-2.0207
WBGene00021476	nsun-4	protein_coding_gene	I + 2308976 2312129	1216.2	909.341	265.416	259.456	491.271	0.217698	-9.27915	1.71e-20	2.94e-19	+	-2.02005
WBGene00003074	lars-2	protein_coding_gene	I - 7457152 7460756	1793.5	1529.75	422.383	401.738	823.286	0.190966	-10.5574	4.69e-26	1.68e-24	+	-2.01611
WBGene00009701	egg-3	protein_coding_gene	II - 10882408 10884441	7166.85	5876.06	1920.7	1320.72	3154.05	0.214897	-9.38091	6.54e-21	1.22e-19	+	-2.01593
WBGene00044344	mrpl-39	protein_coding_gene	V + 1821579 1823096	1148.16	918.263	305.371	217.608	498.915	0.229488	-8.78356	1.58e-18	2.01e-17	+	-2.01572
WBGene00001044	dnj-26	protein_coding_gene	IV - 12251093 12252679	870.966	765.219	248.292	165.717	404.75	0.286994	-7.02292	2.17e-12	1.15e-11	+	-2.01553
WBGene00009156	clec-196	protein_coding_gene	IV + 17276956 17277748	171.901	216.869	37.1012	54.4021	112.219	0.339457	-5.93211	2.99e-09	1.07e-08	+	-2.0137
WBGene00010351	cbd-1	protein_coding_gene	IV + 11372991 11377627	73129.7	57060.6	17862.8	14462.6	31788.5	0.185082	-10.8625	1.74e-27	7.09e-26	+	-2.01045
WBGene00011560	T07C4.3	protein_coding_gene	III + 10352155 10355117	11048.2	9654.12	3087.96	2071.46	4980.24	0.20778	-9.67277	3.94e-22	8.94e-21	+	-2.00981
WBGene00015766	C14C11.2	protein_coding_gene	V + 5661159 5663495	1232.68	969.049	342.472	217.608	512.542	0.261406	-7.68189	1.57e-14	1.11e-13	+	-2.00809
WBGene00000885	cyn-9	protein_coding_gene	III - 3697821 3699640	1071.52	862.673	273.978	215.934	452.555	0.218496	-9.19047	3.91e-20	6.33e-19	+	-2.00808
WBGene00009287	psf-2	protein_coding_gene	I + 15053010 15053672	1143.86	949.833	319.641	212.587	497.198	0.26089	-7.69416	1.42e-14	1.02e-13	+	-2.00733
WBGene00021649	Y47G6A.25	protein_coding_gene	I - 3606407 3608345	1380.22	1105.62	382.427	247.739	576.477	0.267222	-7.51137	5.85e-14	3.84e-13	+	-2.0072
WBGene00010212	fbxa-192	protein_coding_gene	V - 17640672 17650527	1135.26	865.418	271.124	231.837	443.327	0.235153	-8.53511	1.4e-17	1.55e-16	+	-2.00706
WBGene00000144	apc-10	protein_coding_gene	V - 10425362 10426353	588.046	507.172	154.113	123.869	264.949	0.266997	-7.51557	5.67e-14	3.73e-13	+	-2.00663
WBGene00004803	sir-2.4	protein_coding_gene	I + 5990741 5992665	686.889	595.704	176.944	148.978	344.837	0.217447	-9.21541	3.1e-20	5.08e-19	+	-2.00386
WBGene00014667	C06A1.4	pseudogene	II - 10574842 10578193	6083.87	4040.91	1138.72	1380.98	2564.82	0.219167	-9.13403	6.6e-20	1.03e-18	+	-2.00188
WBGene00010436	JC8.4	protein_coding_gene	IV + 13243675 13244205	266.447	253.243	68.4945	62.7716	123.498	0.309539	-6.46522	1.01e-10	4.35e-10	+	-2.00124
WBGene00000674	col-99	protein_coding_gene	IV - 137974 147919	527.164	579.92	94.1799	169.902	255.402	0.279141	-7.16807	7.61e-13	4.28e-12	+	-2.00091
WBGene00004241	puf-5	protein_coding_gene	II + 8575541 8577787	27654.6	22606.6	8036.68	4539.64	11900.5	0.253277	-7.89972	2.8e-15	2.18e-14	+	-2.00081
WBGene00013727	Y111B2A.1	protein_coding_gene	III - 12492795 12495644	638.183	458.445	162.674	118.848	259.371	0.275079	-7.27224	3.54e-13	2.07e-12	+	-2.00044
WBGene00016353	C33F10.4	protein_coding_gene	II + 4795761 4797217	817.247	667.079	228.315	154	371.75	0.256842	-7.78343	7.06e-15	5.26e-14	+	-1.99911
WBGene00015463	hpo-9	protein_coding_gene	V - 7234922 7237130	3937.26	3305.88	996.024	827.749	1695.75	0.178671	-11.1869	4.73e-29	2.31e-27	+	-1.99877
WBGene00017348	F10E7.6	protein_coding_gene	II + 7113080 7113732	540.773	480.407	156.966	109.641	263.483	0.249183	-7.99629	1.28e-15	1.07e-14	+	-1.99254
WBGene00018964	F56D2.2	protein_coding_gene	III + 5587263 5589128	1883.75	1457	499.439	352.358	802.457	0.240392	-8.28526	1.18e-16	1.13e-15	+	-1.99171
WBGene00013443	such-1	protein_coding_gene	III - 11512862 11523759	3339.9	2972.34	764.855	821.053	1483.11	0.189682	-10.4875	9.86e-26	3.38e-24	+	-1.98929
WBGene00001705	grd-16	protein_coding_gene	IV + 2476686 2480316	65.1792	69.3158	14.2697	18.413	31.6321	0.550845	-3.61006	0.000306131	0.000586511	+	-1.98858
WBGene00015745	C13F10.6	protein_coding_gene	V - 7219115 7221039	2866.45	2375.95	779.125	559.923	1320.22	0.212604	-9.33514	1.01e-20	1.82e-19	+	-1.98469
WBGene00009131	trmt-10A	protein_coding_gene	IV - 9930896 9932213	1118.07	991.697	325.349	222.63	521.219	0.224541	-8.82836	1.06e-18	1.38e-17	+	-1.98233
WBGene00021932	cox-18	protein_coding_gene	IV + 1097453 1102980	681.159	577.861	159.82	159.858	320.165	0.217863	-9.07642	1.12e-19	1.69e-18	+	-1.97741
WBGene00019254	H31G24.3	protein_coding_gene	I + 4116851 4118164	697.633	542.173	176.944	143.956	284.131	0.245006	-8.07066	6.99e-16	6.04e-15	+	-1.97736
WBGene00022054	mtg-1	protein_coding_gene	III + 1533774 1538198	481.324	427.562	136.989	102.109	221.785	0.253078	-7.80109	6.14e-15	4.61e-14	+	-1.97429
WBGene00017800	F25G6.9	protein_coding_gene	V - 8565275 8570000	6458.47	5397.03	1572.52	1451.28	2954.65	0.158482	-12.4566	1.29e-35	1.03e-33	+	-1.97416
WBGene00004229	ptr-15	protein_coding_gene	V - 6966396 6970000	237.08	271.087	85.6181	51.8912	129.718	0.321687	-6.13675	8.42e-10	3.23e-09	+	-1.97411
WBGene00008918	pigt-1	protein_coding_gene	V - 10956999 10958821	3389.32	2976.46	904.698	730.662	1685.47	0.178586	-11.0445	2.33e-28	1.04e-26	+	-1.97239
WBGene00019905	R05G9.3	protein_coding_gene	II - 6500405 6501520	542.921	430.307	105.596	136.424	233.544	0.256939	-7.66698	1.76e-14	1.24e-13	+	-1.96995
WBGene00011898	T21C9.13	protein_coding_gene	V + 10597266 10598666	4591.2	3676.48	1235.75	892.194	1882.73	0.203252	-9.68649	3.44e-22	7.91e-21	+	-1.9688
WBGene00021095	mlt-8	protein_coding_gene	II - 569210 572110	238.513	297.166	65.6405	70.3042	119.881	0.310017	-6.3433	2.25e-10	9.24e-10	+	-1.96653
WBGene00013508	Y71A12B.11	protein_coding_gene	I + 13978430 13980130	174.766	251.184	71.3484	43.5217	96.8386	0.388857	-5.05264	4.36e-07	1.19e-06	+	-1.96475
WBGene00018961	mrps-16	protein_coding_gene	II + 5474373 5475420	918.956	764.533	214.045	216.771	448.006	0.213839	-9.18708	4.04e-20	6.51e-19	+	-1.96456
WBGene00010058	F54E4.2	protein_coding_gene	X - 14625452 14628916	194.821	109.121	51.3708	30.1304	68.8997	0.517571	-3.79451	0.000147938	0.000295427	+	-1.96393
WBGene00021560	coh-4	protein_coding_gene	V - 4169912 4175640	1468.32	1257.29	416.675	292.934	632.324	0.250433	-7.84187	4.44e-15	3.38e-14	+	-1.96386
WBGene00018613	skpt-1	protein_coding_gene	III - 5446511 5448395	1906.67	1762.41	522.27	429.358	876.382	0.191656	-10.2394	1.32e-24	4.03e-23	+	-1.96245
WBGene00011489	T05F1.2	protein_coding_gene	I + 9622613 9624724	10897.1	8137.4	2779.73	2120.84	4369.31	0.200092	-9.80384	1.08e-22	2.67e-21	+	-1.96167
WBGene00022113	Y71F9AL.8	protein_coding_gene	I + 2878578 2880930	653.225	573.743	168.382	150.652	295.777	0.220124	-8.90785	5.2e-19	7.01e-18	+	-1.96083
WBGene00009565	F39H11.1	protein_coding_gene	I + 8696603 8697596	895.319	781.69	211.191	218.445	451.876	0.206231	-9.50392	2.02e-21	4.12e-20	+	-1.96
WBGene00016812	mcat-1	protein_coding_gene	II - 88529 91519	1172.51	1014.34	291.101	274.521	606.252	0.191898	-10.2039	1.91e-24	5.72e-23	+	-1.9581
WBGene00016652	got-2.1	protein_coding_gene	I - 4637432 4640882	2509.76	2187.22	625.012	588.379	1330.29	0.163561	-11.9693	5.14e-33	3.6e-31	+	-1.95771
WBGene00008458	E02H1.6	protein_coding_gene	II + 9596701 9597528	647.495	557.958	156.966	154	328.36	0.224729	-8.71078	3.02e-18	3.68e-17	+	-1.95756
WBGene00022198	Y71H2B.11	protein_coding_gene	III + 2603971 2607566	214.877	218.242	65.6405	50.2173	107.295	0.31696	-6.17198	6.74e-10	2.61e-09	+	-1.95627
WBGene00008134	C47B2.9	protein_coding_gene	I + 12982052 12983974	343.086	296.48	94.1799	75.326	160.541	0.28216	-6.93052	4.19e-12	2.14e-11	+	-1.95552
WBGene00009086	F23D12.2	protein_coding_gene	X - 14416121 14421579	1228.38	967.676	339.618	239.369	548.159	0.229959	-8.50011	1.89e-17	2.04e-16	+	-1.95468
WBGene00020499	mrps-18.C	protein_coding_gene	II + 6736203 6736783	489.202	412.463	128.427	108.804	234.098	0.244489	-7.99397	1.31e-15	1.08e-14	+	-1.95444
WBGene00001758	gst-10	protein_coding_gene	V + 2561690 2564645	398.238	193.535	91.326	65.2825	130.713	0.396431	-4.92954	8.24e-07	2.17e-06	+	-1.95422
WBGene00007798	C29A12.2	pseudogene	V - 10809191 10811076	56.5842	40.4914	17.1236	10.0435	23.9459	0.635355	-3.07282	0.00212048	0.00362874	+	-1.95233
WBGene00000388	cdc-25.3	protein_coding_gene	III - 8916351 8917929	1652.4	1376.02	453.776	341.478	766.748	0.206321	-9.46245	3.01e-21	5.95e-20	+	-1.9523
WBGene00009949	F53A2.1	protein_coding_gene	III - 13322206 13324839	87.3831	83.728	22.8315	21.7608	43.1754	0.465433	-4.19104	2.78e-05	6.04e-05	+	-1.95065
WBGene00015266	pnpt-1	protein_coding_gene	III + 1037492 1046275	1627.33	1290.92	436.652	330.597	733.952	0.208664	-9.3467	9.04e-21	1.65e-19	+	-1.95032
WBGene00022775	ZK616.5	protein_coding_gene	IV + 5391929 5393578	2567.78	2314.19	764.855	513.89	1149.26	0.230297	-8.4658	2.54e-17	2.68e-16	+	-1.94965
WBGene00000550	clu-1	protein_coding_gene	III - 9516631 9521460	14159.7	12513.9	4098.25	2838.11	6488.61	0.191383	-10.1756	2.55e-24	7.62e-23	+	-1.94744
WBGene00219803	C06A1.12	ncRNA_gene	II - 10574651 10574840	361.709	308.833	117.011	66.9564	162.652	0.312334	-6.23381	4.55e-10	1.8e-09	+	-1.94703
WBGene00012651	orc-4	protein_coding_gene	III + 10646170 10648861	1867.99	1425.44	473.753	390.021	817.427	0.202994	-9.58617	9.14e-22	1.98e-20	+	-1.94593
WBGene00006491	acl-3	protein_coding_gene	IV - 11650715 11652023	1321.49	1066.5	393.843	241.88	608.343	0.24466	-7.95058	1.86e-15	1.49e-14	+	-1.94519
WBGene00255714	B0511.19	protein_coding_gene	I - 10633279 10634078	719.837	683.55	245.439	133.913	342.672	0.276973	-7.02075	2.21e-12	1.17e-11	+	-1.94456
WBGene00006566	tgt-1	protein_coding_gene	IV - 11957547 11959804	1522.76	1369.16	430.944	333.108	787.756	0.194694	-9.98753	1.73e-23	4.7e-22	+	-1.94451
WBGene00006988	zyg-1	protein_coding_gene	II + 5649748 5654422	2740.39	2411.64	676.383	665.379	1212.81	0.179072	-10.845	2.11e-27	8.52e-26	+	-1.94204
WBGene00007014	mdt-10	protein_coding_gene	II - 7853880 7855042	461.268	420.013	119.865	111.315	222.582	0.262026	-7.41123	1.25e-13	7.82e-13	+	-1.94194
WBGene00009329	F32D8.4	protein_coding_gene	V - 10891597 10893560	926.834	752.866	222.607	215.934	431.678	0.213321	-9.09972	9.06e-20	1.38e-18	+	-1.94116
WBGene00008281	txdc-15	protein_coding_gene	IV - 9019176 9020940	1144.58	964.931	311.079	248.576	543.518	0.203737	-9.52128	1.71e-21	3.57e-20	+	-1.93984
WBGene00020467	T12F5.2	protein_coding_gene	I + 3731352 3732940	288.651	233.34	74.2023	64.4455	121.46	0.309509	-6.26025	3.84e-10	1.53e-09	+	-1.9376
WBGene00018901	slc-25A18.2	protein_coding_gene	IV + 7475041 7476182	481.324	372.658	102.742	117.174	202.725	0.263698	-7.34438	2.07e-13	1.25e-12	+	-1.9367
WBGene00002061	ife-3	protein_coding_gene	V - 6584 7828	7912.47	6647.46	2091.94	1726.64	3481.81	0.171293	-11.3018	1.29e-29	6.65e-28	+	-1.93592
WBGene00003417	mrt-2	protein_coding_gene	III + 11746766 11750175	644.63	502.368	151.259	148.978	291.417	0.235087	-8.23409	1.81e-16	1.7e-15	+	-1.93573
WBGene00009745	cox-19	protein_coding_gene	I + 10381082 10382025	224.188	168.829	68.4945	41.0108	107.685	0.357118	-5.41872	6e-08	1.82e-07	+	-1.93512
WBGene00019658	K11H12.1	protein_coding_gene	IV - 652130 653421	176.199	142.063	57.0787	32.6412	90.3904	0.376535	-5.13811	2.78e-07	7.75e-07	+	-1.93468
WBGene00007712	mrpl-34	protein_coding_gene	I + 10193242 10193999	906.779	791.298	265.416	190.826	446.724	0.224227	-8.62674	6.31e-18	7.35e-17	+	-1.93434
WBGene00009173	prom-1	protein_coding_gene	I + 9287443 9289770	2885.79	2409.58	799.102	600.097	1263.38	0.204556	-9.45535	3.22e-21	6.33e-20	+	-1.93415
WBGene00001829	hcp-1	protein_coding_gene	V + 6594194 6599208	18390.6	16355.8	4651.92	4446.74	8408.7	0.152244	-12.7017	5.78e-37	5.02e-35	+	-1.93377
WBGene00004064	pms-2	protein_coding_gene	V - 11566801 11570601	2770.48	2472.04	807.664	580.847	1241.26	0.200862	-9.62633	6.19e-22	1.37e-20	+	-1.93357
WBGene00008970	F20C5.5	protein_coding_gene	IV - 8767885 8769639	279.34	349.324	42.809	110.478	179.945	0.359735	-5.37471	7.67e-08	2.28e-07	+	-1.93347
WBGene00009926	noah-2	protein_coding_gene	IV + 14091254 14096626	962.647	925.126	108.45	380.815	483.694	0.675492	-2.86213	0.00420801	0.0068816	+	-1.93335
WBGene00009127	clsp-1	protein_coding_gene	I - 9159896 9163266	4186.51	3531.68	1053.1	973.379	1955.6	0.165421	-11.6871	1.48e-31	9.38e-30	+	-1.9333
WBGene00016674	C45G9.2	protein_coding_gene	III + 5069066 5070418	1166.06	895.615	299.663	246.065	512.275	0.251651	-7.6823	1.56e-14	1.11e-13	+	-1.93326
WBGene00001021	dnj-3	protein_coding_gene	V + 15068678 15069507	260.001	233.34	77.0563	56.9129	128.238	0.329753	-5.85909	4.65e-09	1.62e-08	+	-1.93205
WBGene00015505	C06A5.8	protein_coding_gene	I - 6008137 6009524	1117.36	1035.62	316.787	256.945	502.51	0.203975	-9.46778	2.86e-21	5.7e-20	+	-1.93119
WBGene00015083	egg-1	protein_coding_gene	III + 5728180 5730159	15362.2	12257.2	4423.6	2837.28	6782.08	0.239229	-8.07021	7.02e-16	6.05e-15	+	-1.93063
WBGene00019705	fbxb-45	protein_coding_gene	II - 1042937 1044032	202.7	227.85	45.663	62.7716	111.694	0.321378	-6.00496	1.91e-09	6.99e-09	+	-1.92986
WBGene00000037	ace-3	protein_coding_gene	II + 14205635 14210214	321.599	310.205	74.2023	87.8803	174.959	0.260799	-7.39918	1.37e-13	8.52e-13	+	-1.9297
WBGene00000937	dbr-1	protein_coding_gene	I - 6490716 6492727	1923.86	1669.76	513.708	439.401	954.248	0.175661	-10.982	4.67e-28	2.01e-26	+	-1.92911
WBGene00015989	C18H2.2	pseudogene	III - 7679293 7682292	696.916	589.528	182.652	159.858	315.468	0.221514	-8.70759	3.1e-18	3.77e-17	+	-1.92885
WBGene00018547	clec-78	protein_coding_gene	IV + 3989102 4014235	1592.24	2253.11	308.225	696.347	879.101	0.508022	-3.79456	0.000147907	0.000295405	+	-1.92772
WBGene00007762	egc-2	protein_coding_gene	IV + 8901646 8903177	2582.82	1992.32	644.99	564.945	1127.42	0.194682	-9.89804	4.25e-23	1.09e-21	+	-1.92697
WBGene00017919	F29B9.1	protein_coding_gene	IV + 4665379 4667289	707.66	642.372	156.966	190.826	406.36	0.207412	-9.28688	1.59e-20	2.75e-19	+	-1.92621
WBGene00009186	trcs-1	protein_coding_gene	IV - 9587096 9588834	16940.2	13281.2	4634.79	3335.27	7191.98	0.208198	-9.24952	2.26e-20	3.78e-19	+	-1.92573
WBGene00016764	C49A9.10	protein_coding_gene	IV - 6205784 6206344	461.985	329.422	97.0338	108.804	214.888	0.274472	-7.01361	2.32e-12	1.23e-11	+	-1.92504
WBGene00001105	dsl-3	protein_coding_gene	IV + 1610273 1612924	209.863	301.284	42.809	84.5325	118.174	0.368712	-5.20383	1.95e-07	5.54e-07	+	-1.91871
WBGene00000782	cpr-2	protein_coding_gene	V - 16532936 16534100	923.969	706.198	296.809	141.445	1793.12	0.464303	-4.12995	3.63e-05	7.79e-05	+	-1.91755
WBGene00010557	mspn-1	protein_coding_gene	IV + 10177968 10180301	2779.79	2316.93	730.608	628.553	1338.28	0.172587	-11.1086	1.14e-28	5.32e-27	+	-1.9172
WBGene00002072	ima-1	protein_coding_gene	V + 11239675 11241792	6159.8	5120.45	1769.44	1236.18	2823.84	0.200745	-9.54812	1.32e-21	2.8e-20	+	-1.91674
WBGene00007444	C08F8.2	protein_coding_gene	IV + 11150997 11154334	2589.98	2351.93	779.125	549.042	1257.54	0.195278	-9.80822	1.04e-22	2.56e-21	+	-1.91532
WBGene00019924	fbxc-33	protein_coding_gene	II + 913672 915219	243.527	183.927	68.4945	49.3803	112.884	0.349298	-5.48107	4.23e-08	1.31e-07	+	-1.91453
WBGene00007760	C27B7.2	protein_coding_gene	IV + 8892858 8893854	782.151	684.236	202.629	189.152	389.172	0.203117	-9.42567	4.27e-21	8.23e-20	+	-1.91451
WBGene00020757	ucr-2.3	protein_coding_gene	III + 879860 881458	3542.6	3194.02	918.967	872.107	1734.71	0.160437	-11.9322	8.04e-33	5.58e-31	+	-1.91437
WBGene00014205	metl-6	protein_coding_gene	III - 3920628 3921711	674.712	533.251	159.82	160.695	308.485	0.229051	-8.35232	6.69e-17	6.62e-16	+	-1.91311
WBGene00019608	ani-2	protein_coding_gene	II - 6361159 6365367	12387.6	10193.5	3473.24	2541	5493.5	0.192687	-9.92703	3.18e-23	8.32e-22	+	-1.91281
WBGene00001998	hpr-17	protein_coding_gene	II - 13153464 13157047	2186.73	1658.78	636.428	400.901	952.371	0.241267	-7.92571	2.27e-15	1.8e-14	+	-1.91221
WBGene00009204	pigg-1	protein_coding_gene	II - 8596275 8600265	1047.88	938.166	265.416	262.804	489.894	0.186909	-10.2293	1.47e-24	4.46e-23	+	-1.91195
WBGene00011601	zim-3	protein_coding_gene	IV + 10558715 10561429	1620.17	1431.61	422.383	392.532	731.039	0.18917	-10.1056	5.22e-24	1.52e-22	+	-1.91166
WBGene00006925	vit-1	protein_coding_gene	X + 7727889 7733168	41453.3	20569.6	5742.12	10742.3	19261.2	0.552819	-3.45742	0.000545374	0.00101052	+	-1.91133
WBGene00022398	Y97E10AR.3	protein_coding_gene	V - 8006186 8007510	1111.63	883.948	282.54	252.76	530.735	0.205965	-9.27885	1.71e-20	2.94e-19	+	-1.91111
WBGene00012095	pssy-2	protein_coding_gene	III + 13471804 13475388	3141.5	2467.92	881.866	622.695	1340	0.231158	-8.26732	1.37e-16	1.31e-15	+	-1.91106
WBGene00017758	F23H11.2	protein_coding_gene	III + 895747 900158	2049.92	1733.58	562.225	453.63	921.782	0.209059	-9.13923	6.29e-20	9.85e-19	+	-1.91064
WBGene00006442	tag-65	protein_coding_gene	V - 13676022 13678587	2600.72	2262.72	742.023	566.619	1243.46	0.186825	-10.2267	1.51e-24	4.57e-23	+	-1.9106
WBGene00010678	K08F4.3	protein_coding_gene	IV + 10129257 10130244	1494.11	1262.78	479.461	270.336	653.459	0.263879	-7.23681	4.59e-13	2.65e-12	+	-1.90964
WBGene00020600	trd-1	protein_coding_gene	III + 7386229 7391135	3349.21	2848.13	853.327	800.129	1565.72	0.178121	-10.7209	8.12e-27	3.07e-25	+	-1.90961
WBGene00044746	C53H9.3	protein_coding_gene	I - 1832167 1832421	328.761	245.007	99.8878	61.0977	153.408	0.321506	-5.93883	2.87e-09	1.03e-08	+	-1.90937
WBGene00012556	mrps-10	protein_coding_gene	III + 12926557 12927886	274.326	271.773	65.6405	76.9999	146.466	0.285706	-6.67378	2.49e-11	1.16e-10	+	-1.90674
WBGene00022832	pdp-1	protein_coding_gene	I + 4368089 4370463	2560.61	2213.3	559.371	700.531	1295.41	0.17677	-10.7839	4.1e-27	1.61e-25	+	-1.90628
WBGene00013208	Y54G9A.5	protein_coding_gene	II + 13723007 13725037	1791.35	1419.94	436.652	421.825	798.267	0.219877	-8.66647	4.46e-18	5.32e-17	+	-1.90555
WBGene00021269	Y23H5A.2	protein_coding_gene	I + 2621957 2623186	429.037	364.423	122.719	95.4129	200.662	0.261733	-7.27643	3.43e-13	2.01e-12	+	-1.90448
WBGene00004391	rnr-1	protein_coding_gene	III - 9225339 9228798	22023.4	19925.9	5861.98	5353.16	10633.3	0.148668	-12.809	1.46e-37	1.34e-35	+	-1.90429
WBGene00013768	sld-5	protein_coding_gene	V - 20234805 20237745	1400.28	1295.73	408.113	325.576	758.117	0.182835	-10.4039	2.38e-25	7.84e-24	+	-1.90219
WBGene00012830	mrps-28	protein_coding_gene	V + 19644239 19645676	680.443	593.645	159.82	177.434	324.606	0.218013	-8.72321	2.7e-18	3.32e-17	+	-1.90177
WBGene00011488	nra-2	protein_coding_gene	I + 9620227 9622377	6853.85	5758.7	1829.37	1557.57	3253.4	0.167471	-11.3556	6.95e-30	3.74e-28	+	-1.90174
WBGene00016303	fbxc-32	protein_coding_gene	II - 946485 948191	783.583	649.922	214.045	176.598	336.683	0.22374	-8.49601	1.96e-17	2.11e-16	+	-1.9009
WBGene00010616	K07A1.10	protein_coding_gene	I - 9615192 9616333	827.991	709.629	211.191	202.543	427.374	0.200942	-9.4553	3.22e-21	6.33e-20	+	-1.89997
WBGene00021661	mbtr-1	protein_coding_gene	I - 343069 348424	1948.93	1687.6	519.416	461.999	947.562	0.181237	-10.4809	1.06e-25	3.61e-24	+	-1.89952
WBGene00019458	K06H7.7	protein_coding_gene	III - 8083692 8085475	1308.6	1073.37	299.663	333.945	585.255	0.199462	-9.52152	1.71e-21	3.57e-20	+	-1.89919
WBGene00017712	F22E5.17	protein_coding_gene	II + 2678041 2679162	1036.42	770.023	299.663	195.011	416.534	0.285412	-6.65189	2.89e-11	1.33e-10	+	-1.89853
WBGene00012484	car-1	protein_coding_gene	I + 12904470 12906040	11535.3	9043.31	3013.76	2517.56	5109.28	0.189426	-10.0204	1.24e-23	3.43e-22	+	-1.89813
WBGene00003507	mut-14	protein_coding_gene	V - 5658713 5660704	1466.89	1213.37	393.843	333.945	665.263	0.192269	-9.86748	5.76e-23	1.46e-21	+	-1.89721
WBGene00021486	lbp-9	protein_coding_gene	V + 2068449 2069142	6585.97	5045.64	1660.99	1471.37	2847.89	0.181522	-10.4458	1.53e-25	5.15e-24	+	-1.89614
WBGene00019429	uad-2	protein_coding_gene	I + 6473207 6476756	2470.36	2071.93	693.506	540.673	1060.56	0.191808	-9.88147	5.01e-23	1.28e-21	+	-1.89535
WBGene00009937	lsl-1	protein_coding_gene	I + 9901076 9902950	1883.75	1669.07	556.518	415.13	877.279	0.193236	-9.79613	1.17e-22	2.86e-21	+	-1.89296
WBGene00018010	F33E11.2	protein_coding_gene	V + 297947 300005	424.739	389.129	88.472	123.032	209.401	0.25672	-7.36666	1.75e-13	1.08e-12	+	-1.89117
WBGene00022862	ZK1236.1	protein_coding_gene	III + 8429297 8431621	1681.05	1402.79	436.652	400.065	747.556	0.186422	-10.1381	3.74e-24	1.1e-22	+	-1.88997
WBGene00001599	glh-2	protein_coding_gene	I + 6513928 6517507	6893.24	5360.65	1729.49	1582.68	2997.84	0.181216	-10.4282	1.84e-25	6.15e-24	+	-1.88976
WBGene00008641	pch-2	protein_coding_gene	II + 8158349 8159925	2348.6	1906.53	630.72	526.445	1023.15	0.202429	-9.33342	1.03e-20	1.85e-19	+	-1.88936
WBGene00004028	pif-1	protein_coding_gene	I + 719929 731078	2943.81	2463.11	810.518	661.194	1301.69	0.181831	-10.3897	2.76e-25	8.97e-24	+	-1.88916
WBGene00019682	K12H4.7	protein_coding_gene	III - 8048450 8051081	2327.11	1149.54	508.001	435.217	811.112	0.290935	-6.48793	8.7e-11	3.78e-10	+	-1.88757
WBGene00017005	D1007.8	protein_coding_gene	I + 4604403 4605380	715.539	548.35	171.236	170.739	312.418	0.250552	-7.52769	5.16e-14	3.42e-13	+	-1.88608
WBGene00002027	hsr-9	protein_coding_gene	I + 9626241 9630848	19611.8	17785.3	5439.6	4695.32	10188.4	0.145768	-12.9358	2.83e-38	2.66e-36	+	-1.88562
WBGene00019247	syp-4	protein_coding_gene	I + 6847511 6849923	4547.5	3349.12	1207.21	941.574	1896.57	0.21603	-8.72537	2.65e-18	3.26e-17	+	-1.88494
WBGene00016148	C26F1.3	protein_coding_gene	V + 7777300 7778920	1259.89	1157.78	388.135	281.217	625.956	0.202482	-9.30815	1.3e-20	2.29e-19	+	-1.88473
WBGene00018636	oef-1	protein_coding_gene	IV + 7548417 7551519	2375.82	1800.84	636.428	504.684	989.509	0.21781	-8.65021	5.14e-18	6.09e-17	+	-1.8841
WBGene00019811	egg-2	protein_coding_gene	III - 7058527 7060583	8673.14	6889.03	2454.39	1780.2	3690.34	0.207836	-9.05972	1.31e-19	1.95e-18	+	-1.88293
WBGene00001110	duo-1	protein_coding_gene	V + 11554630 11558127	2521.22	2171.44	727.754	555.738	1100.19	0.218945	-8.60001	7.97e-18	9.14e-17	+	-1.88292
WBGene00020103	R148.4	protein_coding_gene	III + 3171592 3174845	805.787	647.863	236.877	166.554	344.795	0.272138	-6.91417	4.71e-12	2.39e-11	+	-1.88161
WBGene00009647	phlp-2	protein_coding_gene	III + 4209488 4216749	388.21	354.815	65.6405	125.543	162.962	0.315767	-5.95746	2.56e-09	9.22e-09	+	-1.88117
WBGene00021750	Y50D4C.6	protein_coding_gene	V - 946723 949860	256.419	220.987	74.2023	59.4238	125.681	0.301992	-6.22453	4.83e-10	1.9e-09	+	-1.87976
WBGene00019683	K12H6.2	protein_coding_gene	II - 2812818 2815544	509.974	453.641	174.09	100.435	255.109	0.280362	-6.70439	2.02e-11	9.52e-11	+	-1.87966
WBGene00007978	C36B1.11	protein_coding_gene	I - 8755846 8757603	2069.26	1719.86	630.72	415.13	936.176	0.229493	-8.18712	2.68e-16	2.45e-15	+	-1.87889
WBGene00001606	gln-5	protein_coding_gene	IV - 17272231 17273652	7671.81	6424.41	2146.16	1699.86	3242.66	0.199958	-9.3937	5.79e-21	1.1e-19	+	-1.87835
WBGene00001828	hch-1	protein_coding_gene	X - 14696411 14699977	689.038	725.414	131.281	239.369	326.495	0.269359	-6.96987	3.17e-12	1.65e-11	+	-1.87739
WBGene00016965	C56C10.9	protein_coding_gene	II - 6591048 6592351	737.027	688.354	231.169	167.391	416.668	0.235406	-7.9746	1.53e-15	1.25e-14	+	-1.87727
WBGene00018950	F56C9.6	protein_coding_gene	III - 7308995 7310773	3757.48	3145.29	1075.93	816.031	1651.37	0.206934	-9.07147	1.17e-19	1.76e-18	+	-1.8772
WBGene00023422	mrpl-21	protein_coding_gene	III - 4242672 4243561	750.636	675.315	231.169	168.228	368.334	0.225395	-8.32797	8.22e-17	8.06e-16	+	-1.87708
WBGene00010555	K04C1.5	protein_coding_gene	X + 14248053 14249845	1952.51	1389.06	542.248	379.978	849.17	0.237311	-7.90865	2.6e-15	2.04e-14	+	-1.87681
WBGene00017548	F18A1.7	protein_coding_gene	II - 7662706 7663754	6084.59	4710.73	1743.75	1211.91	2725.38	0.222275	-8.44076	3.15e-17	3.28e-16	+	-1.87617
WBGene00022599	daf-41	protein_coding_gene	III - 5273805 5274765	7300.79	6189.01	2100.5	1593.56	3532.61	0.180151	-10.4099	2.24e-25	7.39e-24	+	-1.87535
WBGene00016057	C24D10.6	protein_coding_gene	IV - 5159427 5160248	1294.27	1122.09	436.652	239.369	622.843	0.264074	-7.09552	1.29e-12	7.04e-12	+	-1.87374
WBGene00019125	ddl-1	protein_coding_gene	II - 5647154 5648372	449.808	415.209	142.697	102.109	211.357	0.257955	-7.26162	3.82e-13	2.23e-12	+	-1.87317
WBGene00006473	tag-124	protein_coding_gene	II + 9591292 9592936	1250.58	1085.72	322.495	316.369	581.841	0.186145	-10.061	8.22e-24	2.33e-22	+	-1.8728
WBGene00016767	C49C8.3	protein_coding_gene	IV + 8644732 8645344	189.808	166.083	74.2023	31.8043	90.4506	0.410154	-4.5645	5.01e-06	1.2e-05	+	-1.87215
WBGene00011501	rmd-1	protein_coding_gene	III + 9759094 9760389	4196.54	3441.08	1118.74	975.053	2021.21	0.204004	-9.17422	4.55e-20	7.29e-19	+	-1.87158
WBGene00270322	C17G10.13	protein_coding_gene	II - 5587614 5589790	1590.8	1341.71	499.439	317.206	714.516	0.24078	-7.77288	7.67e-15	5.68e-14	+	-1.87155
WBGene00021056	W06B4.1	protein_coding_gene	II + 4471595 4473554	3672.96	2887.24	978.9	823.564	1619.05	0.196596	-9.51651	1.79e-21	3.73e-20	+	-1.8709
WBGene00011193	algn-13	protein_coding_gene	V - 13961245 13961977	580.883	516.78	171.236	136.424	290.386	0.229253	-8.15772	3.41e-16	3.08e-15	+	-1.87018
WBGene00012702	ztf-20	protein_coding_gene	V - 18957567 18960172	494.932	404.228	139.843	112.152	236.429	0.249492	-7.49543	6.61e-14	4.31e-13	+	-1.87005
WBGene00017832	kbp-2	protein_coding_gene	III - 4903169 4903884	726.283	723.355	211.191	189.989	420.26	0.198991	-9.39635	5.65e-21	1.07e-19	+	-1.86979
WBGene00044323	tag-281	protein_coding_gene	II + 12459761 12460554	363.858	336.971	117.011	82.8585	181.209	0.271705	-6.87606	6.15e-12	3.07e-11	+	-1.86826
WBGene00011328	T01D3.3	protein_coding_gene	V + 13704271 13711091	727.715	660.216	211.191	175.761	323.489	0.217612	-8.5852	9.07e-18	1.03e-16	+	-1.86824
WBGene00012277	ccch-3	protein_coding_gene	V - 12658669 12659687	996.311	751.493	288.248	201.706	434.478	0.24451	-7.64042	2.17e-14	1.51e-13	+	-1.86816
WBGene00022257	puf-11	protein_coding_gene	IV + 6421585 6423497	9424.49	7724.25	2617.06	2095.74	4397.99	0.213424	-8.74557	2.22e-18	2.76e-17	+	-1.86652
WBGene00003089	ltd-1	protein_coding_gene	II - 8088427 8092754	1085.84	1187.29	271.124	341.478	574.47	0.192168	-9.71019	2.73e-22	6.37e-21	+	-1.86599
WBGene00011642	T09B9.1	protein_coding_gene	X + 9757271 9759306	1082.98	900.419	325.349	231.837	499.562	0.221816	-8.40946	4.12e-17	4.2e-16	+	-1.86535
WBGene00009335	F32D8.13	protein_coding_gene	V - 10895556 10896543	113.168	102.258	28.5394	30.1304	55.1924	0.412515	-4.52045	6.17e-06	1.46e-05	+	-1.86475
WBGene00022791	ZK686.1	protein_coding_gene	III + 7773134 7773857	1086.56	949.146	322.495	247.739	493.713	0.209182	-8.91204	5.01e-19	6.78e-18	+	-1.86424
WBGene00013551	gphr-1	protein_coding_gene	III + 12219047 12223936	1121.66	903.851	308.225	256.108	522.047	0.20743	-8.98554	2.57e-19	3.64e-18	+	-1.86387
WBGene00002144	inx-22	protein_coding_gene	I + 3608518 3611844	2920.17	2515.27	879.012	630.227	1359.25	0.210418	-8.85353	8.48e-19	1.12e-17	+	-1.86294
WBGene00045391	F52D4.1	ncRNA_gene	IV + 13709270 13709428	9053.47	7062.66	2802.57	1647.96	4422.99	0.242238	-7.68838	1.49e-14	1.06e-13	+	-1.86242
WBGene00015912	fbxc-50	protein_coding_gene	II - 3246316 3248123	1530.64	1081.6	351.034	366.586	622.97	0.232153	-8.01533	1.1e-15	9.2e-15	+	-1.86078
WBGene00010325	exos-3	protein_coding_gene	I + 10518379 10519258	1302.15	1076.8	365.304	298.793	608.213	0.205953	-9.03187	1.69e-19	2.49e-18	+	-1.86014
WBGene00001569	meg-3	protein_coding_gene	X - 1986469 1989607	3301.22	2317.62	853.327	703.879	1544.28	0.207272	-8.97161	2.92e-19	4.08e-18	+	-1.85956
WBGene00022590	ZC317.7	protein_coding_gene	V - 5468645 5471030	589.478	497.564	205.483	107.13	248.003	0.304895	-6.09896	1.07e-09	4.03e-09	+	-1.85954
WBGene00004125	mdt-30	protein_coding_gene	III - 8025185 8028042	820.829	993.756	273.978	232.673	471.716	0.212981	-8.73073	2.53e-18	3.12e-17	+	-1.85948
WBGene00015538	sams-3	protein_coding_gene	IV + 5848657 5850843	2413.06	2249.68	739.169	562.434	1213.31	0.178825	-10.3977	2.54e-25	8.27e-24	+	-1.85937
WBGene00013567	Y75B12B.1	protein_coding_gene	V + 15184699 15185880	3549.04	3104.8	1018.86	826.912	1514.81	0.199428	-9.31765	1.19e-20	2.11e-19	+	-1.8582
WBGene00008457	E02H1.5	protein_coding_gene	II + 9595224 9596598	986.284	868.164	285.394	234.347	497.798	0.20932	-8.87608	6.93e-19	9.2e-18	+	-1.85794
WBGene00020461	T12C9.7	protein_coding_gene	II - 4458258 4460951	849.479	772.082	234.023	215.934	388.379	0.237004	-7.83923	4.53e-15	3.45e-14	+	-1.85793
WBGene00010815	M01F1.9	protein_coding_gene	III - 3493814 3499057	2893.67	2679.3	824.788	722.292	1429.99	0.168322	-11.0348	2.6e-28	1.15e-26	+	-1.8574
WBGene00018743	F53B3.5	protein_coding_gene	X - 2872744 2879579	1640.94	1778.88	416.675	514.727	853.461	0.176531	-10.5214	6.89e-26	2.41e-24	+	-1.85736
WBGene00016588	hpo-12	protein_coding_gene	IV + 12283173 12285122	1310.75	1133.76	388.135	298.793	652.633	0.20072	-9.25146	2.21e-20	3.72e-19	+	-1.85695
WBGene00001432	fkb-7	protein_coding_gene	I + 10667808 10671357	383.913	396.679	97.0338	114.663	176.429	0.260319	-7.12833	1.02e-12	5.62e-12	+	-1.85564
WBGene00002985	lig-1	protein_coding_gene	V + 10814106 10816718	8095.83	7213.65	2174.7	2061.42	3902.38	0.174049	-10.6569	1.62e-26	5.97e-25	+	-1.85483
WBGene00009576	F40F8.3	protein_coding_gene	II + 11129289 11130182	92.3969	68.6295	19.9776	23.4347	51.5268	0.45449	-4.08087	4.49e-05	9.51e-05	+	-1.85471
WBGene00010061	F54E12.2	protein_coding_gene	IV - 11333078 11337184	13727	11263.5	3884.21	3044.84	5883.88	0.200185	-9.25773	2.09e-20	3.52e-19	+	-1.85326
WBGene00019353	K03B4.1	protein_coding_gene	V + 4689330 4691611	2594.28	2223.6	687.799	650.314	1306.32	0.163643	-11.3201	1.04e-29	5.48e-28	+	-1.85245
WBGene00000767	coq-8	protein_coding_gene	III + 4863427 4866948	3426.57	2916.07	944.653	821.89	1684.88	0.164122	-11.2867	1.53e-29	7.84e-28	+	-1.8524
WBGene00017301	hach-1	protein_coding_gene	III + 5555450 5557318	3476.7	2634	864.743	830.259	1607.52	0.188318	-9.83408	8.03e-23	2.02e-21	+	-1.85193
WBGene00012652	emg-1	protein_coding_gene	III + 10649519 10650908	1178.96	969.735	353.888	253.597	589.476	0.229836	-8.05437	7.99e-16	6.84e-15	+	-1.85119
WBGene00010498	tnsl-1	protein_coding_gene	I - 8517453 8526621	3514.66	2822.05	967.484	800.129	1664.93	0.184416	-10.0369	1.05e-23	2.93e-22	+	-1.85097
WBGene00006463	nduf-2.2	protein_coding_gene	III + 6465222 6467206	2955.27	2595.57	756.293	780.879	1291.7	0.169961	-10.8871	1.33e-27	5.48e-26	+	-1.85037
WBGene00012361	mrpl-12	protein_coding_gene	III + 10707761 10708521	803.638	682.864	214.045	200.869	385.71	0.205754	-8.99108	2.45e-19	3.48e-18	+	-1.84995
WBGene00011916	T22C1.5	protein_coding_gene	I + 7940893 7941994	2034.88	1667.01	647.843	395.88	996.99	0.242432	-7.62906	2.36e-14	1.64e-13	+	-1.84953
WBGene00014176	ZK1010.2	protein_coding_gene	III - 12975068 12977862	1667.44	1404.85	533.686	333.945	765.921	0.246402	-7.50613	6.09e-14	3.99e-13	+	-1.84953
WBGene00050885	Y94H6A.12	protein_coding_gene	IV - 2711950 2713035	194.821	166.77	65.6405	41.0108	101.316	0.35257	-5.24406	1.57e-07	4.51e-07	+	-1.8489
WBGene00003064	nfu-1	protein_coding_gene	IV + 10387413 10388336	1292.84	1109.05	356.742	316.369	666.712	0.1861	-9.93419	2.96e-23	7.83e-22	+	-1.84875
WBGene00008488	F01D4.5	protein_coding_gene	IV - 10482624 10483657	716.972	542.86	185.506	167.391	329.99	0.241996	-7.63885	2.19e-14	1.53e-13	+	-1.84857
WBGene00077543	F27D4.8	protein_coding_gene	I + 7729184 7729878	227.053	215.497	88.472	43.5217	127.405	0.370763	-4.98508	6.19e-07	1.66e-06	+	-1.84829
WBGene00010781	K11H3.4	pseudogene	III + 9832959 9834475	855.209	686.982	254	183.293	355.084	0.266248	-6.93802	3.98e-12	2.04e-11	+	-1.84724
WBGene00017015	D1014.2	protein_coding_gene	V + 8143905 8145649	70.193	68.6295	28.5394	14.2282	38.8031	0.516769	-3.57452	0.000350871	0.000666937	+	-1.8472
WBGene00013442	Y66D12A.16	protein_coding_gene	III + 11523554 11526564	493.5	452.269	136.989	128.054	222.224	0.237026	-7.78875	6.77e-15	5.06e-14	+	-1.84614
WBGene00016402	C34D4.10	protein_coding_gene	IV - 7119916 7121413	472.728	367.854	111.304	120.522	198.708	0.262491	-7.03305	2.02e-12	1.08e-11	+	-1.84611
WBGene00021515	set-23	protein_coding_gene	IV + 1601657 1605610	476.31	422.758	114.157	132.239	231.474	0.258948	-7.12867	1.01e-12	5.61e-12	+	-1.84596
WBGene00021877	Y54G2A.12	protein_coding_gene	IV - 2777223 2782843	612.398	444.719	199.776	104.619	264.08	0.346369	-5.32796	9.93e-08	2.92e-07	+	-1.84544
WBGene00004775	2001-09-01	protein_coding_gene	I - 3433158 3438543	10548.3	8656.93	2871.06	2485.76	4705.42	0.183077	-10.0746	7.16e-24	2.04e-22	+	-1.84442
WBGene00022816	fbn-1	protein_coding_gene	III + 7625386 7641078	5153.46	5248.79	950.361	1928.34	2386.63	0.273615	-6.73974	1.59e-11	7.56e-11	+	-1.8441
WBGene00002214	klc-1	protein_coding_gene	IV + 11083735 11086050	5007.34	3926.3	1421.26	1080.51	2125.99	0.203319	-9.06968	1.19e-19	1.79e-18	+	-1.84404
WBGene00008561	F07H5.10	protein_coding_gene	II - 8807141 8808582	1469.76	1322.49	505.147	290.423	724.904	0.246296	-7.48644	7.08e-14	4.6e-13	+	-1.84388
WBGene00009145	F26A3.7	protein_coding_gene	I - 7674729 7676402	860.939	712.375	308.225	145.63	422.987	0.303828	-6.06757	1.3e-09	4.85e-09	+	-1.8435
WBGene00007825	C30H6.8	protein_coding_gene	IV + 17382329 17383079	398.238	356.874	91.326	113.826	208.337	0.253955	-7.25497	4.02e-13	2.33e-12	+	-1.84243
WBGene00019712	rmh-1	protein_coding_gene	I + 5573214 5576749	1354.44	1124.84	388.135	311.347	603.659	0.230666	-7.98567	1.4e-15	1.15e-14	+	-1.84202
WBGene00002073	ima-2	protein_coding_gene	I + 6315233 6317262	20767.1	16876	5904.79	4612.46	8948.73	0.184026	-10.0078	1.41e-23	3.86e-22	+	-1.84169
WBGene00018399	F43H9.3	protein_coding_gene	V - 8023195 8024940	708.376	634.823	179.798	192.5	349.916	0.21842	-8.43134	3.42e-17	3.54e-16	+	-1.84157
WBGene00044666	F33G12.7	protein_coding_gene	II - 5040208 5040681	310.139	216.869	108.45	47.7064	130.845	0.405486	-4.54163	5.58e-06	1.32e-05	+	-1.84157
WBGene00009559	mtx-1	protein_coding_gene	I - 14755154 14756412	2948.82	2547.53	830.495	713.923	1349.23	0.16666	-11.0482	2.24e-28	1e-26	+	-1.84129
WBGene00018954	lab-2	protein_coding_gene	III - 7324940 7329607	611.682	499.623	179.798	138.098	295.156	0.246058	-7.4822	7.31e-14	4.73e-13	+	-1.84106
WBGene00044987	K07A1.17	protein_coding_gene	I - 9581786 9582583	598.789	581.978	179.798	154.837	303.441	0.227345	-8.09707	5.63e-16	4.91e-15	+	-1.84083
WBGene00016178	mesp-1	protein_coding_gene	IV + 8499310 8500076	5901.94	4795.15	1863.62	1129.05	2613.84	0.447734	-4.10998	3.96e-05	8.45e-05	+	-1.84018
WBGene00015282	metl-13	protein_coding_gene	IV + 6635089 6638155	2449.59	2023.2	653.551	600.934	1192.01	0.178808	-10.2895	7.85e-25	2.45e-23	+	-1.83986
WBGene00022399	Y97E10AR.4	protein_coding_gene	V - 8008016 8010233	2390.14	1912.7	639.282	569.966	1081.86	0.198433	-9.26229	2e-20	3.4e-19	+	-1.83794
WBGene00006740	ulp-5	protein_coding_gene	I + 6812660 6814249	643.197	497.564	182.652	143.119	265.716	0.258379	-7.11158	1.15e-12	6.3e-12	+	-1.83748
WBGene00017691	ilys-5	protein_coding_gene	X - 6533490 6536840	5024.53	2102.12	856.181	1136.58	1803.64	0.511158	-3.59342	0.000326361	0.000623867	+	-1.83681
WBGene00018443	btb-7	protein_coding_gene	II + 1713238 1714397	151.846	149.612	51.3708	36.826	69.1351	0.379233	-4.8426	1.28e-06	3.29e-06	+	-1.83647
WBGene00016291	oops-1	protein_coding_gene	IV - 5811582 5814142	3514.66	2848.13	1035.98	759.955	1659.06	0.216109	-8.49414	1.99e-17	2.14e-16	+	-1.83566
WBGene00012483	coa-5	protein_coding_gene	I - 12903159 12903449	262.866	277.95	97.0338	62.7716	141.331	0.300403	-6.10695	1.02e-09	3.85e-09	+	-1.83454
WBGene00001402	fbf-2	protein_coding_gene	II - 6088863 6091480	1901.66	1643.68	505.147	491.293	821.788	0.197725	-9.27044	1.85e-20	3.17e-19	+	-1.833
WBGene00000716	col-143	protein_coding_gene	V + 6835635 6836704	2854.99	1472.79	653.551	564.945	1151.03	0.277177	-6.61307	3.76e-11	1.71e-10	+	-1.83299
WBGene00009556	F39B2.5	protein_coding_gene	I - 14775184 14776663	432.618	430.307	139.843	109.641	244.14	0.237502	-7.71598	1.2e-14	8.68e-14	+	-1.83256
WBGene00015915	C17G10.1	protein_coding_gene	II + 5596547 5598451	2458.19	1893.49	696.36	538.162	1125.59	0.213663	-8.56803	1.05e-17	1.19e-16	+	-1.83067
WBGene00001095	dars-2	protein_coding_gene	V + 12048745 12052181	1209.04	955.323	325.349	288.749	560.714	0.215639	-8.47989	2.25e-17	2.4e-16	+	-1.82859
WBGene00007615	set-31	protein_coding_gene	V + 14417903 14420144	1611.57	1196.21	422.383	373.282	775.213	0.214117	-8.53966	1.35e-17	1.5e-16	+	-1.82849
WBGene00000867	cyb-2.2	protein_coding_gene	I + 4114861 4116370	6070.26	5022.31	1952.09	1188.48	2818.62	0.240863	-7.59135	3.17e-14	2.15e-13	+	-1.82848
WBGene00013166	Y53F4B.20	protein_coding_gene	II + 15084470 15089549	91.6807	102.258	31.3933	25.1087	51.2499	0.429942	-4.25132	2.13e-05	4.69e-05	+	-1.82782
WBGene00015557	hrpk-2	protein_coding_gene	III + 7987121 7990602	3996.7	3533.73	1152.99	981.748	1872.12	0.163427	-11.1777	5.25e-29	2.53e-27	+	-1.82673
WBGene00013543	Y75B8A.6	protein_coding_gene	III - 12122738 12130343	1007.77	1177.68	296.809	316.369	553.222	0.187629	-9.73251	2.19e-22	5.16e-21	+	-1.8261
WBGene00011740	mrpl-51	protein_coding_gene	IV + 12031324 12032154	1045.73	849.634	319.641	227.652	478.516	0.228376	-7.98924	1.36e-15	1.12e-14	+	-1.82455
WBGene00001092	dro-1	protein_coding_gene	III + 13342684 13343712	1880.17	1607.99	545.102	450.282	891.453	0.186752	-9.76878	1.53e-22	3.67e-21	+	-1.82434
WBGene00017132	tofu-6	protein_coding_gene	II + 5421248 5422737	4124.91	3469.22	1170.11	985.096	1836.35	0.180976	-10.0792	6.83e-24	1.96e-22	+	-1.82409
WBGene00010687	K08F9.4	protein_coding_gene	V + 15144019 15146435	2926.62	2333.4	724.9	758.281	1401.57	0.172821	-10.5512	5.02e-26	1.79e-24	+	-1.82347
WBGene00017606	ets-6	protein_coding_gene	V - 7577512 7580546	2862.87	2644.3	827.641	737.357	1436.85	0.157541	-11.5742	5.57e-31	3.32e-29	+	-1.82341
WBGene00019514	cpg-20	protein_coding_gene	IV - 6074972 6076228	141.819	155.103	28.5394	50.2173	65.9869	0.40381	-4.5146	6.34e-06	1.5e-05	+	-1.82304
WBGene00006374	syx-4	protein_coding_gene	IV + 8457280 8458933	1316.48	1102.19	402.405	294.608	639.698	0.214336	-8.49977	1.9e-17	2.05e-16	+	-1.8218
WBGene00016822	C50E3.11	protein_coding_gene	V - 7602256 7603486	627.44	508.545	176.944	149.815	262.269	0.24171	-7.52921	5.1e-14	3.38e-13	+	-1.81988
WBGene00009862	fbxb-67	protein_coding_gene	I + 14297287 14298325	118.898	97.4539	28.5394	31.8043	56.6865	0.419876	-4.33426	1.46e-05	3.29e-05	+	-1.81985
WBGene00020684	T22D1.5	protein_coding_gene	IV + 6903950 6905546	8619.42	7216.4	2502.9	1996.97	3880.59	0.190718	-9.53926	1.44e-21	3.04e-20	+	-1.81931
WBGene00013960	cutl-8	protein_coding_gene	I + 8270304 8275706	614.547	546.291	119.865	206.728	274.457	0.651488	-2.79112	0.00525262	0.00848266	+	-1.81838
WBGene00016824	C50E3.13	protein_coding_gene	V - 7622327 7624252	694.051	525.702	162.674	180.782	311.766	0.282753	-6.43	1.28e-10	5.42e-10	+	-1.8181
WBGene00014915	Y53C10A.1	pseudogene	I + 11966271 11967591	512.839	519.526	174.09	124.706	236.567	0.327048	-5.55762	2.73e-08	8.7e-08	+	-1.81761
WBGene00017854	F27C1.4	protein_coding_gene	I + 5422786 5423205	140.386	175.005	34.2472	51.0543	79.7015	0.370322	-4.90172	9.5e-07	2.48e-06	+	-1.81522
WBGene00013997	eelo-2	protein_coding_gene	IV + 17250131 17254964	4905.63	4340.82	1304.25	1323.23	2409.17	0.144523	-12.5547	3.75e-36	3.12e-34	+	-1.81444
WBGene00004077	pop-1	protein_coding_gene	I - 2822243 2830311	7797.15	8179.95	2340.23	2209.56	4055.28	0.131923	-13.7523	4.93e-43	5.25e-41	+	-1.81425
WBGene00009305	metl-17	protein_coding_gene	I + 14839856 14843128	2501.16	1967.61	724.9	559.086	1088.27	0.20095	-9.02462	1.8e-19	2.64e-18	+	-1.8135
WBGene00019578	K09E3.7	protein_coding_gene	X - 17131348 17134527	305.841	231.968	91.326	66.9564	142.05	0.318659	-5.68996	1.27e-08	4.19e-08	+	-1.81315
WBGene00004501	rpt-1	protein_coding_gene	V - 11980534 11982397	9574.18	8059.85	2508.61	2510.03	5352.3	0.150301	-12.0622	1.67e-33	1.21e-31	+	-1.81296
WBGene00016129	C26B2.7	protein_coding_gene	IV + 8016274 8016882	419.726	332.167	128.427	92.902	192.36	0.279809	-6.47607	9.41e-11	4.07e-10	+	-1.81206
WBGene00013405	tdpt-1	protein_coding_gene	I - 14097492 14101090	1777.75	1496.81	462.338	470.369	809.29	0.20151	-8.98461	2.6e-19	3.66e-18	+	-1.81049
WBGene00009006	pgm-3	protein_coding_gene	IV + 8725722 8728060	9268.34	7921.91	2642.74	2271.5	4737.28	0.15782	-11.4699	1.87e-30	1.06e-28	+	-1.81018
WBGene00006804	unc-71	protein_coding_gene	III - 12881043 12891738	16312	13517.3	4697.58	3823.21	7966.41	0.170373	-10.6246	2.29e-26	8.36e-25	+	-1.81014
WBGene00009270	F30F8.1	protein_coding_gene	I - 7832663 7835453	5096.16	4516.51	1506.88	1248.74	2316	0.162992	-11.1048	1.19e-28	5.54e-27	+	-1.80999
WBGene00009648	zhit-2	protein_coding_gene	III - 4243674 4244385	541.489	509.917	191.214	121.358	281.616	0.253819	-7.13013	1e-12	5.55e-12	+	-1.80976
WBGene00020480	ssup-72	protein_coding_gene	II + 6776598 6777900	688.321	654.039	225.461	168.228	348.305	0.222438	-8.1317	4.23e-16	3.76e-15	+	-1.8088
WBGene00016442	C35D10.5	protein_coding_gene	III + 4862351 4863426	885.292	744.63	291.101	188.315	444.583	0.239337	-7.55741	4.11e-14	2.75e-13	+	-1.80877
WBGene00021795	Y52E8A.2	protein_coding_gene	II + 4320836 4321617	1277.8	1024.64	368.158	297.119	574.208	0.226585	-7.98126	1.45e-15	1.19e-14	+	-1.80844
WBGene00011788	hal-3	protein_coding_gene	II - 9615800 9617125	913.225	759.729	282.54	205.891	432.192	0.234941	-7.69558	1.41e-14	1.01e-13	+	-1.80801
WBGene00003580	ndx-3	protein_coding_gene	II + 4953589 4954503	265.731	233.34	68.4945	72.8151	147.737	0.278957	-6.48118	9.1e-11	3.94e-10	+	-1.80797
WBGene00001688	gpr-1	protein_coding_gene	III + 8628932 8630776	873.115	800.22	265.416	218.445	435.521	0.247683	-7.29942	2.89e-13	1.71e-12	+	-1.80794
WBGene00006489	zhit-3	protein_coding_gene	V - 10210444 10212127	2673.06	2241.44	750.585	661.194	1273.8	0.182977	-9.87597	5.29e-23	1.35e-21	+	-1.80708
WBGene00011063	cpg-3	protein_coding_gene	I + 7244937 7246295	11955	9227.93	3521.76	2547.69	5059.37	0.210357	-8.58939	8.74e-18	9.99e-17	+	-1.80684
WBGene00202066	F56F3.14	ncRNA_gene	III + 4454895 4455035	90.2482	87.1595	19.9776	28.4565	39.8896	0.478907	-3.77231	0.000161742	0.000321134	+	-1.80659
WBGene00007479	C09F9.2	protein_coding_gene	II + 14705515 14713240	2709.59	2600.37	408.113	1103.94	1317.16	0.56146	-3.21735	0.00129379	0.00228364	+	-1.80642
WBGene00011320	T01C3.3	protein_coding_gene	V - 14991709 14992677	3390.04	2924.3	1098.77	721.455	1548.44	0.244078	-7.39865	1.38e-13	8.55e-13	+	-1.80585
WBGene00021153	Y4C6A.3	protein_coding_gene	IV - 5450993 5456099	1140.28	989.638	348.18	270.336	497.529	0.229583	-7.86341	3.74e-15	2.88e-14	+	-1.80531
WBGene00012192	W02A11.1	protein_coding_gene	I - 12730026 12732722	965.512	890.125	291.101	247.739	488.049	0.190371	-9.48265	2.48e-21	4.99e-20	+	-1.80522
WBGene00010657	K08D8.3	protein_coding_gene	IV - 12903785 12906659	137.521	87.1595	37.1012	29.2934	71.1763	0.421413	-4.28331	1.84e-05	4.09e-05	+	-1.80504
WBGene00007330	C05C10.3	protein_coding_gene	II - 9934398 9936893	3616.37	2983.33	944.653	944.922	1790.32	0.163219	-11.0543	2.09e-28	9.43e-27	+	-1.80427
WBGene00016375	rpap-3	protein_coding_gene	IV - 7777939 7778965	873.115	724.728	234.023	225.141	454.113	0.20529	-8.78749	1.53e-18	1.94e-17	+	-1.80398
WBGene00022766	cblc-1	protein_coding_gene	II - 4938596 4941150	1218.35	1035.62	368.158	288.749	615.38	0.203235	-8.87106	7.25e-19	9.59e-18	+	-1.80291
WBGene00016412	mrps-26	protein_coding_gene	III + 5234612 5236364	935.429	780.318	279.686	220.956	447.648	0.222211	-8.11144	5e-16	4.39e-15	+	-1.80245
WBGene00001566	acdh-13	protein_coding_gene	IV - 8496485 8498823	1815.71	1557.2	490.877	477.901	826.052	0.171803	-10.4899	9.62e-26	3.31e-24	+	-1.8022
WBGene00009650	ccnk-1	protein_coding_gene	V + 14612548 14613706	1946.78	1613.48	576.495	456.977	940.946	0.195192	-9.22665	2.79e-20	4.61e-19	+	-1.80097
WBGene00007797	C29A12.1	protein_coding_gene	V - 10812339 10813487	1259.18	997.873	379.574	279.543	548.678	0.228123	-7.89284	2.95e-15	2.3e-14	+	-1.80054
WBGene00022737	tofu-7	protein_coding_gene	III - 7083684 7085018	1272.07	1050.72	393.843	285.402	565.869	0.222308	-8.09878	5.55e-16	4.85e-15	+	-1.80042
WBGene00011282	R74.8	protein_coding_gene	III + 4206277 4208219	4480.18	3683.35	1184.38	1161.69	2098.6	0.16075	-11.1963	4.25e-29	2.09e-27	+	-1.79981
WBGene00004817	skr-11	pseudogene	V - 16389241 16389865	61.598	52.1584	17.1236	15.9021	28.8984	0.576779	-3.11929	0.00181286	0.00313789	+	-1.79914
WBGene00010767	blos-9	protein_coding_gene	I + 14797660 14798705	374.602	381.58	145.551	83.6955	202.484	0.287845	-6.24887	4.13e-10	1.64e-09	+	-1.79871
WBGene00001022	dnj-4	protein_coding_gene	I - 5282083 5283944	507.825	456.386	131.281	143.119	260.829	0.227241	-7.91527	2.47e-15	1.94e-14	+	-1.79867
WBGene00020088	icpp-55	protein_coding_gene	I - 368270 373465	1088.71	928.558	271.124	303.815	562.651	0.190634	-9.42655	4.24e-21	8.17e-20	+	-1.79703
WBGene00008417	D2030.7	protein_coding_gene	I + 7588580 7590565	2738.96	2227.71	767.709	668.727	1206.72	0.197843	-9.08175	1.07e-19	1.61e-18	+	-1.79676
WBGene00000469	ces-2	protein_coding_gene	I + 14961497 14965361	892.454	992.383	254	284.565	416.962	0.212414	-8.45137	2.88e-17	3.01e-16	+	-1.79519
WBGene00021465	ekl-7	protein_coding_gene	I + 2316307 2318305	2165.96	2035.55	636.428	580.847	1019.38	0.173193	-10.3593	3.8e-25	1.21e-23	+	-1.79416
WBGene00012992	mrpl-20	protein_coding_gene	II + 13338281 13339961	1009.92	861.987	296.809	251.087	481.842	0.199542	-8.98336	2.63e-19	3.69e-18	+	-1.79256
WBGene00001214	ego-1	protein_coding_gene	I - 7650341 7656338	11765.2	9790	3556	2684.95	5133.33	0.184935	-9.69042	3.31e-22	7.63e-21	+	-1.7921
WBGene00018118	slfl-4	protein_coding_gene	IV + 5274531 5276114	441.93	361.678	102.742	125.543	186.923	0.3054	-5.86739	4.43e-09	1.54e-08	+	-1.7919
WBGene00007188	B0464.9	protein_coding_gene	III + 9465767 9467148	1537.8	1347.2	410.967	420.988	769.592	0.172756	-10.3693	3.42e-25	1.1e-23	+	-1.79136
WBGene00006376	syp-2	protein_coding_gene	V + 5536487 5537717	1283.53	964.245	410.967	251.923	568.191	0.267169	-6.70345	2.04e-11	9.57e-11	+	-1.79095
WBGene00002225	klp-15	protein_coding_gene	I - 5577070 5579194	5325.36	4336.7	1643.87	1161.69	2364.71	0.233634	-7.66462	1.79e-14	1.26e-13	+	-1.79071
WBGene00023318	K07D4.1	pseudogene	II - 4048525 4049129	65.8955	76.1788	28.5394	15.9021	34.5134	0.536052	-3.33987	0.00083819	0.00151491	+	-1.79034
WBGene00013857	orc-5	protein_coding_gene	IV - 10732832 10734588	1785.62	1518.09	453.776	497.151	810.673	0.20168	-8.8761	6.92e-19	9.2e-18	+	-1.79013
WBGene00007334	C05C10.7	protein_coding_gene	II - 9938108 9938971	258.568	202.457	71.3484	63.6086	104.925	0.348621	-5.13315	2.85e-07	7.94e-07	+	-1.78952
WBGene00010089	hpo-31	protein_coding_gene	V + 13823052 13825226	1707.55	1615.54	482.315	479.575	922.959	0.157921	-11.3295	9.37e-30	4.95e-28	+	-1.78917
WBGene00011247	mrpl-49	protein_coding_gene	V + 12728631 12729417	669.699	630.705	245.439	143.956	339.586	0.276827	-6.46248	1.03e-10	4.43e-10	+	-1.78899
WBGene00011224	rfk-1	protein_coding_gene	IV - 10408703 10409477	179.064	153.044	65.6405	37.663	99.2794	0.35937	-4.97644	6.48e-07	1.73e-06	+	-1.78838
WBGene00020498	T14B4.1	protein_coding_gene	II + 6736904 6741480	3976.65	3406.77	1104.47	1038.66	1916.69	0.156222	-11.4444	2.51e-30	1.4e-28	+	-1.78786
WBGene00006596	top-3A	protein_coding_gene	III - 11949918 11960180	1936.75	1621.03	553.664	484.597	930.761	0.182849	-9.77497	1.44e-22	3.48e-21	+	-1.78735
WBGene00009731	exo-1	protein_coding_gene	III + 13423514 13426204	2702.43	2277.81	824.788	632.738	1228.74	0.18884	-9.4642	2.96e-21	5.87e-20	+	-1.78722
WBGene00008968	elli-1	protein_coding_gene	IV - 8752699 8754827	3056.26	2697.14	1061.66	624.368	1363.86	0.236446	-7.55817	4.09e-14	2.74e-13	+	-1.7871
WBGene00001078	dpy-19	protein_coding_gene	III - 8659872 8667482	450.525	433.052	122.719	131.402	241.243	0.242034	-7.38277	1.55e-13	9.58e-13	+	-1.78688
WBGene00017143	EEED8.15	protein_coding_gene	II + 5419229 5421093	1085.13	1181.11	353.888	309.673	517.556	0.19655	-9.08666	1.02e-19	1.55e-18	+	-1.78598
WBGene00007435	algn-6	protein_coding_gene	II + 8039802 8041741	1165.35	997.873	382.427	259.456	537.133	0.226169	-7.89471	2.91e-15	2.27e-14	+	-1.78554
WBGene00007578	C14B1.7	pseudogene	III - 3719904 3723597	2737.53	2292.91	801.956	664.542	1150	0.241662	-7.38505	1.52e-13	9.42e-13	+	-1.78469
WBGene00016485	meg-4	protein_coding_gene	X + 1682954 1686419	1663.86	1332.1	470.899	405.923	823.126	0.19647	-9.08368	1.05e-19	1.59e-18	+	-1.78468
WBGene00019017	bcf-1	protein_coding_gene	V - 6401379 6408783	911.077	236.772	168.382	164.88	363.739	0.770622	-2.31558	0.0205813	0.0302496	+	-1.78444
WBGene00021757	taco-1	protein_coding_gene	III + 284117 289438	899.617	858.555	259.708	252.76	466.891	0.204568	-8.70992	3.04e-18	3.7e-17	+	-1.78177
WBGene00014120	trmt-6	protein_coding_gene	I - 9141971 9144376	2867.17	2397.23	944.653	604.282	1372.72	0.224302	-7.94275	1.98e-15	1.58e-14	+	-1.78158
WBGene00004312	rba-1	protein_coding_gene	I - 9616516 9618107	2943.09	2581.84	844.765	770.836	1502.66	0.160991	-11.0563	2.04e-28	9.28e-27	+	-1.77997
WBGene00195070	C16C8.20	protein_coding_gene	II + 3446947 3448168	72.3418	47.3544	14.2697	19.25	29.0451	0.582922	-3.05336	0.00226295	0.00385978	+	-1.77987
WBGene00019838	mrpl-58	protein_coding_gene	III + 5499190 5499976	547.219	430.993	162.674	128.891	259.132	0.248154	-7.17024	7.49e-13	4.22e-12	+	-1.77933
WBGene00008921	ctf-4	protein_coding_gene	V - 10961834 10965539	12916.2	10926.5	3861.38	3101.76	5893.36	0.176887	-10.0557	8.67e-24	2.44e-22	+	-1.77873
WBGene00019894	snpc-1.4	protein_coding_gene	II - 4911771 4914218	845.897	684.236	248.292	205.054	371.264	0.220411	-8.06544	7.3e-16	6.26e-15	+	-1.77771
WBGene00011634	T09A5.5	protein_coding_gene	II - 7852858 7853779	826.559	722.669	234.023	220.119	418.612	0.216799	-8.19961	2.41e-16	2.22e-15	+	-1.77767
WBGene00001867	him-8	protein_coding_gene	IV + 10561905 10563974	1403.14	1100.13	410.967	328.923	645.428	0.209134	-8.49845	1.92e-17	2.07e-16	+	-1.77731
WBGene00009284	gldr-2	protein_coding_gene	I + 15036009 15040537	5322.49	4462.29	1469.78	1392.69	2480.8	0.154596	-11.4849	1.57e-30	8.96e-29	+	-1.77552
WBGene00011431	T04D3.1	protein_coding_gene	I - 13302759 13304311	909.644	656.785	242.585	218.445	382.929	0.235099	-7.5514	4.31e-14	2.88e-13	+	-1.77533
WBGene00007585	C14C10.2	protein_coding_gene	V - 12590976 12592479	567.99	481.779	176.944	137.261	278.532	0.245611	-7.22627	4.96e-13	2.85e-12	+	-1.77485
WBGene00016992	zhit-1	protein_coding_gene	V - 5595653 5596551	786.448	647.863	236.877	189.989	363.572	0.228149	-7.77832	7.35e-15	5.47e-14	+	-1.77462
WBGene00022470	mrpl-19	protein_coding_gene	I - 4508917 4511126	673.996	666.393	176.944	208.402	355.081	0.203318	-8.7251	2.66e-18	3.26e-17	+	-1.77397
WBGene00017251	fbxb-105	protein_coding_gene	II - 2769509 2770888	40.1103	64.5118	14.2697	15.9021	24.7149	0.616341	-2.8779	0.00400335	0.00656916	+	-1.77376
WBGene00044648	R144.13	protein_coding_gene	III + 5023264 5024064	245.676	219.614	54.2248	76.1629	131.749	0.299201	-5.92705	3.08e-09	1.1e-08	+	-1.77338
WBGene00019132	bath-19	protein_coding_gene	II - 2035695 2039388	224.188	215.497	62.7866	65.2825	98.3056	0.319914	-5.5409	3.01e-08	9.5e-08	+	-1.77261
WBGene00013679	Y105E8A.21	protein_coding_gene	I - 14499735 14510552	3296.92	2769.89	947.507	836.955	1572.01	0.167092	-10.6078	2.74e-26	9.9e-25	+	-1.77248
WBGene00021815	Y53G8AR.8	protein_coding_gene	III - 3290119 3294330	992.73	827.672	273.978	261.13	471.835	0.202439	-8.75287	2.08e-18	2.6e-17	+	-1.77192
WBGene00003184	mei-2	protein_coding_gene	I - 6564749 6565852	4950.76	3741.68	1469.78	1088.04	2107.61	0.227304	-7.79365	6.51e-15	4.87e-14	+	-1.77153
WBGene00016427	C34H4.5	protein_coding_gene	IV - 1545296 1550231	601.654	549.723	165.528	170.739	295.308	0.212954	-8.31492	9.18e-17	8.92e-16	+	-1.7707
WBGene00019076	mrpl-24	protein_coding_gene	I - 5505391 5507023	1080.83	971.794	333.911	277.032	564.662	0.191635	-9.23768	2.52e-20	4.18e-19	+	-1.77026
WBGene00008035	C39E9.12	protein_coding_gene	IV + 13094007 13095490	3779.68	3159.02	1104.47	939.9	1740.67	0.182749	-9.68433	3.52e-22	8.06e-21	+	-1.7698
WBGene00016567	C41D11.9	protein_coding_gene	I - 4448585 4449774	929.699	879.144	331.057	215.097	548.248	0.226868	-7.80079	6.15e-15	4.62e-14	+	-1.76975
WBGene00004180	pri-1	protein_coding_gene	III - 9612254 9614281	2853.56	2553.7	781.978	802.64	1371.77	0.164363	-10.7629	5.15e-27	2e-25	+	-1.76903
WBGene00016263	C30F12.4	protein_coding_gene	I - 6972157 6973696	1979.01	1704.76	659.259	438.564	910.702	0.220034	-8.0371	9.2e-16	7.78e-15	+	-1.76844
WBGene00017674	F21F3.4	protein_coding_gene	I + 4895921 4897641	568.707	463.249	188.36	121.358	240.981	0.360205	-4.90583	9.3e-07	2.43e-06	+	-1.76711
WBGene00007927	C34C12.8	protein_coding_gene	III + 3460406 3461590	2271.25	2030.06	727.754	553.227	1154.3	0.188865	-9.34276	9.39e-21	1.7e-19	+	-1.76452
WBGene00008379	secs-1	protein_coding_gene	V - 10802336 10804474	1104.47	917.577	302.517	293.771	475.845	0.221523	-7.96459	1.66e-15	1.34e-14	+	-1.76434
WBGene00044001	C09G4.4	protein_coding_gene	IV + 8512979 8513947	501.379	480.407	159.82	134.75	243.071	0.234755	-7.51008	5.91e-14	3.87e-13	+	-1.76303
WBGene00016163	C27D9.1	protein_coding_gene	II + 4753413 4755603	2155.21	1756.23	662.113	499.662	983.991	0.246281	-7.15811	8.18e-13	4.58e-12	+	-1.76291
WBGene00001905	his-31	protein_coding_gene	IV - 8333672 8333983	2101.49	2203.01	573.641	682.955	1140.28	0.165322	-10.662	1.53e-26	5.66e-25	+	-1.76266
WBGene00045237	mrt-1	protein_coding_gene	I + 8660831 8663105	1809.98	1616.91	573.641	450.282	907.39	0.183152	-9.62216	6.45e-22	1.42e-20	+	-1.76232
WBGene00011464	T05B9.1	protein_coding_gene	II - 11260087 11261192	5623.32	4708.67	1689.53	1368.42	2636.3	0.188257	-9.3605	7.94e-21	1.46e-19	+	-1.76218
WBGene00003059	lpd-2	protein_coding_gene	I + 6253701 6254947	762.812	629.333	196.922	211.75	375.586	0.239445	-7.35094	1.97e-13	1.2e-12	+	-1.76014
WBGene00012110	T28A8.4	protein_coding_gene	III + 13503679 13505536	1501.99	1227.1	479.461	338.967	677.607	0.231877	-7.58914	3.22e-14	2.19e-13	+	-1.75975
WBGene00001372	exo-3	protein_coding_gene	I - 11907525 11909280	1908.82	1695.84	636.428	444.423	935.802	0.207172	-8.49372	2e-17	2.14e-16	+	-1.75966
WBGene00011050	agl-1	protein_coding_gene	II - 14350713 14358113	5186.4	4293.46	1412.7	1389.35	2740.34	0.155479	-11.3138	1.12e-29	5.86e-28	+	-1.75906
WBGene00008238	C50F4.16	protein_coding_gene	V - 9539845 9541606	1842.21	1618.97	410.967	595.075	1025.07	0.202431	-8.68636	3.74e-18	4.51e-17	+	-1.75839
WBGene00010195	pot-2	protein_coding_gene	II + 14524173 14525108	992.73	891.498	322.495	244.391	527.24	0.230591	-7.6242	2.46e-14	1.69e-13	+	-1.75807
WBGene00015347	cids-1	protein_coding_gene	III + 8244445 8245794	1628.76	1290.92	433.798	430.195	746.564	0.187684	-9.36334	7.73e-21	1.43e-19	+	-1.75735
WBGene00007093	B0001.8	protein_coding_gene	IV - 12138844 12141059	1754.83	1465.93	510.855	449.445	874.92	0.182485	-9.62677	6.16e-22	1.37e-20	+	-1.75674
WBGene00016745	C48B6.9	protein_coding_gene	I - 6924282 6926383	398.954	381.58	168.382	76.1629	216.378	0.331698	-5.29059	1.22e-07	3.55e-07	+	-1.75488
WBGene00013210	Y54G9A.7	protein_coding_gene	II - 13725065 13725799	580.167	598.449	159.82	184.13	319.771	0.208616	-8.41059	4.08e-17	4.17e-16	+	-1.75458
WBGene00010812	mrpl-35	protein_coding_gene	III + 3510237 3510974	477.742	392.561	168.382	101.272	232.438	0.284794	-6.15388	7.56e-10	2.91e-09	+	-1.75259
WBGene00009404	F35C11.5	protein_coding_gene	II + 8253743 8255319	3676.54	3058.82	1158.7	852.857	1733.97	0.221234	-7.92163	2.34e-15	1.85e-14	+	-1.75253
WBGene00011600	zim-2	protein_coding_gene	IV + 10555247 10558225	1501.99	1264.84	445.214	384.162	679.97	0.186465	-9.39552	5.69e-21	1.08e-19	+	-1.75194
WBGene00001412	fem-2	protein_coding_gene	III - 632019 634626	4326.18	3880.31	1264.29	1179.27	2348.9	0.147146	-11.9031	1.14e-32	7.75e-31	+	-1.7515
WBGene00000887	cyn-11	protein_coding_gene	II - 8715131 8716281	997.027	947.774	308.225	275.358	528.547	0.184155	-9.50957	1.91e-21	3.96e-20	+	-1.75124
WBGene00007100	asps-1	protein_coding_gene	V - 10315248 10317394	3425.13	2786.36	1064.52	795.944	1656.2	0.194645	-8.99686	2.32e-19	3.33e-18	+	-1.75119
WBGene00014918	fbxa-123	pseudogene	I + 12008625 12009625	257.852	189.418	51.3708	77.8368	107.871	0.448176	-3.90698	9.35e-05	0.000190811	+	-1.75101
WBGene00019075	F59A3.2	protein_coding_gene	I + 5512048 5514556	1560	1413.08	433.798	447.771	749.778	0.18261	-9.58804	8.98e-22	1.95e-20	+	-1.75087
WBGene00006562	tdc-1	protein_coding_gene	II + 8270597 8273615	12252.3	10093.3	3955.56	2702.53	5456.76	0.21642	-8.08814	6.06e-16	5.27e-15	+	-1.75043
WBGene00001977	hmg-12	protein_coding_gene	II + 11916513 11917643	5919.13	5586.44	1680.97	1736.68	2995.61	0.142463	-12.2832	1.12e-34	8.6e-33	+	-1.74989
WBGene00019441	K06B9.4	pseudogene	IV - 4189939 4192931	668.266	591.587	254	135.587	331.649	0.281883	-6.20574	5.44e-10	2.13e-09	+	-1.74929
WBGene00014027	tpk-1	protein_coding_gene	III + 8912144 8913632	262.866	213.438	85.6181	61.9347	140.431	0.301874	-5.79478	6.84e-09	2.34e-08	+	-1.74929
WBGene00044213	Y102A5C.36	protein_coding_gene	V - 16926922 16927445	224.904	184.613	74.2023	52.7282	98.0813	0.340642	-5.13028	2.89e-07	8.06e-07	+	-1.74759
WBGene00012657	Y39A1A.20	protein_coding_gene	III - 10699216 10700560	138.954	119.415	48.5169	32.6412	66.2684	0.392636	-4.45011	8.58e-06	1.99e-05	+	-1.74727
WBGene00017989	nol-10	protein_coding_gene	IV + 7580597 7583726	5379.08	4652.4	1589.64	1407.76	2606.41	0.16209	-10.7792	4.31e-27	1.69e-25	+	-1.74721
WBGene00018762	F53E10.6	protein_coding_gene	V - 2602153 2603063	875.98	689.04	271.124	205.054	407.199	0.228507	-7.64402	2.11e-14	1.47e-13	+	-1.74671
WBGene00007826	C30H6.9	protein_coding_gene	IV - 17379247 17380170	596.641	479.034	168.382	154.837	293.372	0.231606	-7.54115	4.66e-14	3.1e-13	+	-1.74658
WBGene00021657	Y48G1A.1	protein_coding_gene	I + 348460 357236	1651.68	1382.2	519.416	396.717	774.95	0.212902	-8.19991	2.41e-16	2.22e-15	+	-1.74577
WBGene00015899	C17E7.4	protein_coding_gene	V + 3892854 3894573	2168.82	1644.36	670.675	479.575	934.314	0.225312	-7.747	9.41e-15	6.92e-14	+	-1.7455
WBGene00010622	hbs-1	protein_coding_gene	I - 8687634 8690937	1915.98	1776.13	553.664	548.206	996.297	0.156069	-11.1838	4.9e-29	2.37e-27	+	-1.74544
WBGene00010892	dhhc-6	protein_coding_gene	IV + 12124952 12126785	2362.21	2233.2	682.091	687.977	1286.76	0.170792	-10.219	1.63e-24	4.93e-23	+	-1.74533
WBGene00017133	EEED8.2	protein_coding_gene	II + 5416714 5418445	403.252	476.975	114.157	142.282	259.088	0.238967	-7.30087	2.86e-13	1.69e-12	+	-1.74467
WBGene00006440	nefr-1	protein_coding_gene	I + 3439099 3449175	2910.15	2408.21	924.675	675.423	1309.25	0.22781	-7.65469	1.94e-14	1.36e-13	+	-1.74381
WBGene00017985	neg-1	protein_coding_gene	V - 4373754 4374874	1246.28	1076.11	425.236	282.891	586.064	0.231935	-7.51734	5.59e-14	3.68e-13	+	-1.74353
WBGene00000386	cdc-25.1	protein_coding_gene	I - 6469386 6471922	10072	8742.72	3467.53	2172.74	4790.94	0.21888	-7.96382	1.67e-15	1.35e-14	+	-1.74312
WBGene00021829	mrpl-17	protein_coding_gene	I + 3162813 3163585	868.818	871.595	291.101	238.532	452.323	0.194798	-8.94337	3.77e-19	5.18e-18	+	-1.74215
WBGene00001838	hda-10	protein_coding_gene	II + 13882705 13888034	1881.6	1636.81	576.495	485.434	973.964	0.180019	-9.67682	3.78e-22	8.62e-21	+	-1.74201
WBGene00008733	F13B12.6	protein_coding_gene	IV - 10414036 10417881	3549.04	3663.44	1041.69	1109.8	2006.23	0.141299	-12.3219	6.91e-35	5.35e-33	+	-1.74107
WBGene00012899	Y46G5A.7	protein_coding_gene	II - 12755148 12756332	736.31	826.986	231.169	236.021	371.705	0.218698	-7.95701	1.76e-15	1.42e-14	+	-1.74018
WBGene00022865	ufbp-1	protein_coding_gene	III - 8439533 8443607	1640.22	1432.3	530.832	403.412	868.327	0.195545	-8.89271	5.96e-19	8.01e-18	+	-1.73893
WBGene00015188	B0432.7	protein_coding_gene	II - 266037 273972	2538.41	2272.32	801.956	652.825	1296.63	0.173636	-10.0133	1.33e-23	3.66e-22	+	-1.73867
WBGene00018932	mrpl-2	protein_coding_gene	IV + 773237 776655	1196.86	945.715	273.978	357.38	575.187	0.213077	-8.15913	3.37e-16	3.05e-15	+	-1.73852
WBGene00017142	EEED8.14	protein_coding_gene	II - 5412722 5414052	1075.1	836.594	316.787	262.804	467.113	0.231281	-7.51534	5.68e-14	3.73e-13	+	-1.73816
WBGene00004132	ifet-1	protein_coding_gene	III - 4471411 4475150	24993	22401.4	8470.48	5757.41	12902.2	0.193669	-8.97483	2.84e-19	3.97e-18	+	-1.73815
WBGene00020800	zig-10	protein_coding_gene	II + 6398706 6401007	359.56	325.304	97.0338	106.293	167.556	0.272539	-6.37542	1.82e-10	7.6e-10	+	-1.73755
WBGene00001997	hpr-9	protein_coding_gene	III + 10621551 10626398	896.035	735.022	248.292	241.88	393.166	0.232894	-7.45814	8.78e-14	5.61e-13	+	-1.73696
WBGene00008174	C48B4.11	protein_coding_gene	III - 9564603 9566115	1129.53	958.755	376.72	261.13	541.068	0.258135	-6.72271	1.78e-11	8.44e-11	+	-1.73536
WBGene00185002	K11H3.8	protein_coding_gene	III + 9835188 9838682	719.12	636.196	208.337	200.032	317.94	0.233482	-7.4325	1.07e-13	6.73e-13	+	-1.73535
WBGene00001601	glh-4	protein_coding_gene	I + 3727027 3731179	5990.04	4908.38	1686.68	1591.89	2731.69	0.184678	-9.39192	5.89e-21	1.11e-19	+	-1.73448
WBGene00011087	R07B7.2	protein_coding_gene	V - 12056562 12059753	3624.25	3164.51	1172.97	880.477	1614.46	0.219616	-7.89363	2.94e-15	2.29e-14	+	-1.73357
WBGene00022591	cuti-1	protein_coding_gene	I + 6404587 6405705	123.912	128.337	39.9551	36.826	70.4023	0.370639	-4.67649	2.92e-06	7.19e-06	+	-1.73329
WBGene00015095	B0261.7	protein_coding_gene	I - 5269545 5270941	4107.01	3301.08	1192.95	1043.68	1837.78	0.187975	-9.21751	3.04e-20	4.99e-19	+	-1.73266
WBGene00195239	ZK1127.13	protein_coding_gene	II + 7053301 7053836	645.346	577.174	182.652	184.967	354.571	0.231091	-7.49426	6.67e-14	4.34e-13	+	-1.73186
WBGene00022882	gtap-1	protein_coding_gene	II - 5828682 5833236	3626.4	3222.16	1095.91	975.89	1717.84	0.156447	-11.067	1.81e-28	8.29e-27	+	-1.73139
WBGene00010783	mrpl-36	protein_coding_gene	III - 9847626 9848116	316.585	271.773	122.719	65.2825	157.616	0.323218	-5.35626	8.5e-08	2.52e-07	+	-1.73124
WBGene00007101	B0024.11	protein_coding_gene	V - 10317492 10319534	3787.56	3314.81	1192.95	960.824	1827.9	0.172631	-10.028	1.15e-23	3.19e-22	+	-1.73114
WBGene00015268	fbxo-11.2	protein_coding_gene	III - 1046261 1053242	875.98	1056.21	299.663	284.565	449.972	0.211149	-8.19815	2.44e-16	2.25e-15	+	-1.73103
WBGene00021781	Y51H7C.3	protein_coding_gene	II + 1438490 1439697	825.126	673.256	245.439	211.75	395.949	0.213465	-8.10836	5.13e-16	4.5e-15	+	-1.73085
WBGene00000145	apc-11	protein_coding_gene	III - 4593863 4594424	830.14	783.063	302.517	199.195	479.068	0.22796	-7.583	3.38e-14	2.29e-13	+	-1.72862
WBGene00008118	madf-8	protein_coding_gene	III - 3648792 3650832	792.895	649.235	236.877	203.38	357.515	0.23476	-7.36235	1.81e-13	1.11e-12	+	-1.72839
WBGene00013719	Y106G6H.6	protein_coding_gene	I - 10443667 10446043	3523.26	2738.32	1067.37	836.118	1707.02	0.191954	-9.00174	2.22e-19	3.2e-18	+	-1.72792
WBGene00012558	rbm-7	protein_coding_gene	III - 12928370 12931867	1231.24	1058.27	353.888	339.804	598.52	0.184866	-9.34233	9.42e-21	1.71e-19	+	-1.72707
WBGene00021846	ztf-23	protein_coding_gene	I - 3052048 3059165	1322.92	1042.48	385.281	335.619	604.269	0.203545	-8.48307	2.19e-17	2.33e-16	+	-1.72669
WBGene00022126	Y71F9B.2	protein_coding_gene	I + 2731562 2735371	1144.58	919.636	371.012	266.152	548.779	0.221615	-7.78417	7.02e-15	5.23e-14	+	-1.72509
WBGene00010039	F54C8.6	protein_coding_gene	III - 9443816 9449931	502.811	531.879	151.259	159.858	256.852	0.220445	-7.82501	5.08e-15	3.84e-14	+	-1.72498
WBGene00015235	cdc-26	protein_coding_gene	I - 10639076 10640233	1712.57	1604.56	547.956	464.51	847.025	0.187828	-9.1833	4.18e-20	6.74e-19	+	-1.72488
WBGene00001647	gna-2	protein_coding_gene	I + 7699682 7700958	3453.07	2911.95	1104.47	836.955	1618.65	0.188573	-9.14577	5.92e-20	9.33e-19	+	-1.72465
WBGene00007445	C08F8.3	protein_coding_gene	IV + 11155044 11156635	2480.39	1814.56	756.293	554.064	1118.98	0.242061	-7.12385	1.05e-12	5.79e-12	+	-1.72441
WBGene00194707	C53A5.17	protein_coding_gene	V - 14519371 14521100	1211.19	1034.25	333.911	343.989	620.545	0.182458	-9.45054	3.37e-21	6.62e-20	+	-1.72433
WBGene00020383	tin-44	protein_coding_gene	I - 6177934 6180840	2201.77	1765.15	607.888	594.238	1143.8	0.175399	-9.82924	8.42e-23	2.1e-21	+	-1.72404
WBGene00014987	ZK637.6	pseudogene	III - 8898622 8899530	401.103	401.483	154.113	97.9237	187.726	0.303971	-5.67002	1.43e-08	4.69e-08	+	-1.72352
WBGene00007991	C37A5.7	protein_coding_gene	I + 14163530 14168307	924.686	884.635	276.832	272.01	475.565	0.182637	-9.43598	3.87e-21	7.52e-20	+	-1.72336
WBGene00022043	psf-3	protein_coding_gene	I + 534455 535344	1108.05	940.911	336.764	291.26	554.132	0.195061	-8.82813	1.06e-18	1.39e-17	+	-1.72202
WBGene00015515	spdl-1	protein_coding_gene	II + 7781566 7783351	1631.63	1583.28	385.281	573.314	818.16	0.21706	-7.93315	2.14e-15	1.7e-14	+	-1.72197
WBGene00010645	fecl-1	protein_coding_gene	I - 7149890 7151844	1522.76	1323.18	425.236	436.054	794.19	0.170921	-10.0726	7.3e-24	2.08e-22	+	-1.72162
WBGene00021035	W05F2.3	protein_coding_gene	I - 3367640 3368550	3400.78	2547.53	1053.1	763.303	1591.09	0.235666	-7.30144	2.85e-13	1.69e-12	+	-1.7207
WBGene00011117	R07E5.11	protein_coding_gene	III - 4414728 4415235	257.136	185.986	54.2248	75.326	128.292	0.324581	-5.29962	1.16e-07	3.39e-07	+	-1.72016
WBGene00021204	fbxb-77	protein_coding_gene	IV - 4754199 4756157	187.659	247.753	82.7641	55.239	101.911	0.351849	-4.88562	1.03e-06	2.68e-06	+	-1.719
WBGene00011914	pigu-1	protein_coding_gene	I + 7938560 7940144	2312.07	2089.77	787.686	568.292	1186.99	0.191178	-8.98396	2.61e-19	3.68e-18	+	-1.71754
WBGene00017459	F14D2.11	protein_coding_gene	II - 3341297 3342089	195.538	187.359	74.2023	48.5434	97.9938	0.335943	-5.11229	3.18e-07	8.81e-07	+	-1.71744
WBGene00020113	R151.10	protein_coding_gene	III - 7230054 7230941	709.093	595.018	188.36	205.054	387.365	0.208162	-8.24643	1.63e-16	1.54e-15	+	-1.7166
WBGene00021555	pid-5	protein_coding_gene	V + 4175882 4181360	3811.91	3279.12	1167.26	997.65	1736.58	0.219197	-7.82904	4.92e-15	3.73e-14	+	-1.7161
WBGene00019723	fbxc-47	protein_coding_gene	IV + 3805519 3806712	536.475	470.112	194.068	123.032	276.03	0.282339	-6.0757	1.23e-09	4.62e-09	+	-1.71541
WBGene00015133	mrpl-11	protein_coding_gene	III + 8717644 8718567	1057.19	947.088	322.495	292.934	529.805	0.185934	-9.22417	2.86e-20	4.71e-19	+	-1.71509
WBGene00020392	knl-3	protein_coding_gene	V + 1869213 1870558	2602.16	2217.42	799.102	677.097	1214.68	0.200256	-8.56414	1.09e-17	1.23e-16	+	-1.71502
WBGene00012715	snpc-1.2	protein_coding_gene	III - 13165659 13169541	3627.83	2916.07	1095.91	908.096	1677.63	0.187512	-9.14584	5.92e-20	9.33e-19	+	-1.71495
WBGene00044423	F53F10.8	protein_coding_gene	I + 3828239 3829327	325.896	243.635	122.719	61.0977	162.11	0.351509	-4.87679	1.08e-06	2.8e-06	+	-1.71423
WBGene00017269	eco-1	protein_coding_gene	III - 7357663 7359095	1837.19	1547.6	587.911	456.977	882.308	0.191791	-8.93698	4e-19	5.46e-18	+	-1.71403
WBGene00000264	brc-1	protein_coding_gene	III - 3853102 3862968	1953.94	1623.09	590.765	508.032	885.454	0.186786	-9.17496	4.52e-20	7.25e-19	+	-1.71376
WBGene00018009	dhhc-3	protein_coding_gene	I - 5862644 5866431	2704.58	2279.19	790.54	734.01	1459.23	0.166275	-10.3065	6.58e-25	2.06e-23	+	-1.71373
WBGene00012029	T25G3.1	protein_coding_gene	I + 7553844 7554553	334.491	323.931	114.157	92.0651	178.331	0.256485	-6.67942	2.4e-11	1.12e-10	+	-1.71317
WBGene00022598	ztf-8	protein_coding_gene	III - 5268755 5273471	3837.7	3528.93	1235.75	1024.43	1980.86	0.167777	-10.2103	1.78e-24	5.36e-23	+	-1.71305
WBGene00006924	vig-1	protein_coding_gene	II + 1321037 1323073	42039.9	37192.4	13616.1	10575.8	20696.2	0.165105	-10.3735	3.27e-25	1.06e-23	+	-1.71271
WBGene00010839	chl-1	protein_coding_gene	III - 10399174 10405240	2699.57	2372.52	821.934	734.01	1290.11	0.173254	-9.87915	5.13e-23	1.31e-21	+	-1.7116
WBGene00010766	mrps-27	protein_coding_gene	I + 14794288 14797167	2205.35	2015.65	650.697	639.434	1128.34	0.165118	-10.3647	3.59e-25	1.15e-23	+	-1.71139
WBGene00021155	Y4C6B.1	protein_coding_gene	IV + 5354488 5356539	2329.26	1943.59	767.709	553.227	1113.16	0.203556	-8.40435	4.3e-17	4.37e-16	+	-1.71075
WBGene00013312	hhat-2	protein_coding_gene	IV - 14826428 14829126	372.453	378.149	99.8878	123.869	196.229	0.248937	-6.87198	6.33e-12	3.16e-11	+	-1.71069
WBGene00045077	Y71A12B.18	pseudogene	I + 13997363 14002972	413.279	428.248	125.573	130.565	198.914	0.238848	-7.15845	8.16e-13	4.57e-12	+	-1.70978
WBGene00013729	herd-1	protein_coding_gene	III + 12496538 12499347	5573.9	4490.43	1626.74	1457.14	2831.46	0.176363	-9.69456	3.18e-22	7.34e-21	+	-1.70976
WBGene00001597	gld-3	protein_coding_gene	II + 7132643 7137522	12222.9	10456.4	4192.43	2761.11	5688.41	0.213025	-8.02473	1.02e-15	8.56e-15	+	-1.70947
WBGene00014114	tftc-3	protein_coding_gene	V - 10206716 10210344	6590.98	5708.6	2157.58	1623.69	3397.07	0.178879	-9.55156	1.28e-21	2.72e-20	+	-1.70857
WBGene00021467	Y39G10AR.9	protein_coding_gene	I + 2307267 2308975	3136.48	2618.9	956.069	813.52	1484.96	0.208826	-8.1769	2.91e-16	2.65e-15	+	-1.70755
WBGene00001793	gsy-1	protein_coding_gene	II - 12866446 12878121	7254.95	5919.3	2263.17	1789.41	3620.33	0.179436	-9.50814	1.94e-21	4e-20	+	-1.7061
WBGene00021841	Y54E10BR.2	protein_coding_gene	I + 3032935 3034767	2208.93	1925.06	719.192	562.434	1082.18	0.182969	-9.32233	1.14e-20	2.03e-19	+	-1.7057
WBGene00013137	Y53C10A.6	protein_coding_gene	I - 12002552 12004947	1346.56	1224.35	430.944	366.586	714.394	0.180566	-9.44436	3.58e-21	6.97e-20	+	-1.70533
WBGene00011409	T04A8.7	protein_coding_gene	III + 4695357 4698014	4355.55	3754.04	1038.83	1430.36	2279.44	0.189124	-9.01638	1.94e-19	2.82e-18	+	-1.70522
WBGene00017990	cec-4	protein_coding_gene	IV + 7575718 7577326	792.895	822.868	268.27	233.51	488.436	0.199897	-8.52952	1.47e-17	1.62e-16	+	-1.70503
WBGene00007686	tomm-40	protein_coding_gene	II - 8971965 8973566	4317.59	3902.96	1444.09	1095.57	2174.81	0.175536	-9.71225	2.67e-22	6.26e-21	+	-1.70485
WBGene00007850	C31G12.1	protein_coding_gene	V + 18179963 18181373	165.455	128.337	59.9327	35.9891	85.1603	0.385361	-4.42381	9.7e-06	2.23e-05	+	-1.70476
WBGene00010458	mrpl-10	protein_coding_gene	II - 8277578 8278515	981.27	889.439	262.562	304.652	511.381	0.19591	-8.69894	3.35e-18	4.05e-17	+	-1.70421
WBGene00008781	rpoa-2	protein_coding_gene	I - 9280923 9286576	8441.07	7391.4	2679.85	2194.5	4078.42	0.165679	-10.285	8.23e-25	2.55e-23	+	-1.70401
WBGene00018045	F35D11.4	protein_coding_gene	II + 4603427 4604161	643.197	577.861	208.337	173.25	304.606	0.217924	-7.81909	5.32e-15	4.02e-14	+	-1.70396
WBGene00016048	C24B9.3	protein_coding_gene	V - 2706966 2711599	1465.46	639.627	325.349	321.391	543.47	0.325524	-5.23148	1.68e-07	4.81e-07	+	-1.70297
WBGene00017397	F12A10.8	protein_coding_gene	II - 5499151 5501064	932.564	708.257	273.978	234.347	407.596	0.265812	-6.40514	1.5e-10	6.34e-10	+	-1.70256
WBGene00016422	noah-1	protein_coding_gene	I - 5874416 5878958	3035.49	3923.55	724.9	1396.04	1852.3	0.267075	-6.37264	1.86e-10	7.73e-10	+	-1.70198
WBGene00012695	Y39B6A.37	protein_coding_gene	V + 18990851 18993505	1709.7	1499.56	542.248	455.304	876.357	0.176291	-9.6498	4.93e-22	1.1e-20	+	-1.70117
WBGene00016381	sgo-1	protein_coding_gene	IV - 7794857 7796482	971.958	890.811	279.686	291.26	486.749	0.193808	-8.77725	1.68e-18	2.12e-17	+	-1.7011
WBGene00044305	rad-8	protein_coding_gene	I + 5744180 5745617	999.892	865.418	305.371	273.684	521.583	0.190345	-8.93696	4e-19	5.46e-18	+	-1.7011
WBGene00019833	R02F2.4	protein_coding_gene	III + 5484289 5486005	2111.52	1720.54	673.529	516.401	972.904	0.218657	-7.77749	7.4e-15	5.5e-14	+	-1.7006
WBGene00011300	R107.5	protein_coding_gene	III - 9051596 9053790	3386.45	3195.39	1181.53	862.901	1824.45	0.18142	-9.37212	7.11e-21	1.32e-19	+	-1.70029
WBGene00004015	phb-2	protein_coding_gene	II + 6251411 6252780	5011.64	4513.08	1643.87	1303.98	2602.47	0.170365	-9.978	1.9e-23	5.15e-22	+	-1.6999
WBGene00044321	mrps-30	protein_coding_gene	I - 10636692 10638966	2711.03	2434.98	793.394	790.922	1336.21	0.15269	-11.1322	8.74e-29	4.17e-27	+	-1.69978
WBGene00021941	lgc-33	protein_coding_gene	IV + 845498 848872	75.2068	113.239	28.5394	29.2934	56.4141	0.448683	-3.78837	0.000151638	0.000302275	+	-1.69978
WBGene00006529	tba-2	protein_coding_gene	I - 12964674 12966795	26599.6	24092.4	7719.9	7884.95	13786.2	0.132847	-12.7931	1.79e-37	1.61e-35	+	-1.69953
WBGene00020412	T10E9.2	protein_coding_gene	I + 6542116 6544966	3348.49	2612.73	1067.37	780.879	1545.72	0.228256	-7.44301	9.84e-14	6.25e-13	+	-1.69891
WBGene00009368	pole-1	protein_coding_gene	I - 15005603 15013904	16318.4	13980.5	4940.16	4403.22	7686.18	0.162208	-10.472	1.16e-25	3.95e-24	+	-1.69864
WBGene00010317	idh-1	protein_coding_gene	IV - 9439078 9441107	7484.15	6641.28	2348.79	2014.55	3655.63	0.1673	-10.1523	3.24e-24	9.6e-23	+	-1.69848
WBGene00004217	ptr-2	protein_coding_gene	I - 3789309 3792797	8491.21	7312.48	2585.67	2293.26	4097.14	0.165975	-10.232	1.43e-24	4.35e-23	+	-1.69825
WBGene00009330	F32D8.5	protein_coding_gene	V + 10894800 10895953	575.153	485.211	205.483	133.076	276.795	0.26435	-6.41774	1.38e-10	5.85e-10	+	-1.69653
WBGene00010230	rpac-19	protein_coding_gene	III - 9629246 9629885	1051.46	891.498	296.809	302.141	551.911	0.20749	-8.17303	3.01e-16	2.73e-15	+	-1.69582
WBGene00022792	ZK686.2	protein_coding_gene	III - 7763720 7766052	2987.5	2323.8	930.383	722.292	1381.02	0.196399	-8.63379	5.94e-18	6.94e-17	+	-1.69567
WBGene00009203	aptf-3	protein_coding_gene	II + 8594190 8596291	1422.48	1308.08	482.315	372.445	677.359	0.205881	-8.23531	1.79e-16	1.69e-15	+	-1.69549
WBGene00013139	Y53C12A.3	protein_coding_gene	II - 9704884 9706240	1047.17	961.5	336.764	291.26	553.698	0.183841	-9.2207	2.95e-20	4.86e-19	+	-1.69515
WBGene00008877	rtcb-1	protein_coding_gene	I - 9390833 9393095	1446.84	1261.41	416.675	419.314	739.921	0.182516	-9.28752	1.58e-20	2.75e-19	+	-1.69512
WBGene00020696	pygl-1	protein_coding_gene	V + 3579023 3585042	17547.5	13376.6	4452.14	5089.52	8371.52	0.172663	-9.81685	9.53e-23	2.36e-21	+	-1.695
WBGene00016014	C23G10.7	protein_coding_gene	III - 6195981 6198414	4264.58	3318.92	1284.27	1068.79	1938.98	0.184893	-9.1671	4.86e-20	7.73e-19	+	-1.69493
WBGene00014118	ZK858.5	protein_coding_gene	I - 9135764 9138365	945.457	899.733	288.248	282.891	578.226	0.179728	-9.42745	4.2e-21	8.12e-20	+	-1.69437
WBGene00000695	col-121	protein_coding_gene	IV - 9394873 9396218	173.334	220.301	34.2472	79.5107	87.7863	0.406737	-4.16386	3.13e-05	6.76e-05	+	-1.6936
WBGene00019139	bath-1	protein_coding_gene	II - 2027612 2028812	219.89	196.28	48.5169	74.489	105.192	0.343472	-4.9281	8.3e-07	2.18e-06	+	-1.69266
WBGene00015916	ttc-4	protein_coding_gene	II + 5594714 5596456	1756.97	1482.4	579.349	436.891	870.1	0.199852	-8.46627	2.53e-17	2.67e-16	+	-1.692
WBGene00020259	wshc-5	protein_coding_gene	I + 6188153 6192632	6033.73	5081.33	1997.76	1460.49	3044.95	0.189565	-8.9247	4.47e-19	6.07e-18	+	-1.69181
WBGene00009735	F45G2.9	protein_coding_gene	III - 13435771 13436943	163.306	129.71	45.663	45.1956	78.5638	0.36701	-4.60715	4.08e-06	9.86e-06	+	-1.69087
WBGene00009256	tut-2	protein_coding_gene	V + 10658235 10659658	1086.56	866.791	305.371	300.467	534.079	0.198174	-8.53078	1.45e-17	1.61e-16	+	-1.69058
WBGene00020999	W03F9.1	protein_coding_gene	V - 124010 126718	5591.8	4810.24	1766.59	1471.37	2790.82	0.162656	-10.3895	2.77e-25	8.97e-24	+	-1.68992
WBGene00017159	F01F1.2	protein_coding_gene	III + 5878554 5879415	1336.53	1074.05	445.214	315.532	672.427	0.221988	-7.61108	2.72e-14	1.87e-13	+	-1.68957
WBGene00007168	fbxl-2	protein_coding_gene	III + 4757260 4759728	10218.8	8232.11	3262.05	2476.55	4835.96	0.186741	-9.04458	1.5e-19	2.22e-18	+	-1.689
WBGene00021687	Y48G8AL.7	protein_coding_gene	I + 1157571 1162923	612.398	600.508	205.483	176.598	306.045	0.215718	-7.82568	5.05e-15	3.82e-14	+	-1.68814
WBGene00000498	chk-1	protein_coding_gene	V - 3757153 3759469	3715.93	3290.1	1184.38	1000.16	1809.62	0.181764	-9.28694	1.59e-20	2.75e-19	+	-1.68804
WBGene00002034	htp-3	protein_coding_gene	I + 4827072 4829791	5246.57	4455.43	1689.53	1335.78	2302.66	0.185451	-9.1011	8.94e-20	1.37e-18	+	-1.68781
WBGene00019498	K07E8.7	protein_coding_gene	II - 640991 650367	960.498	739.826	254	271.173	465.264	0.212946	-7.92512	2.28e-15	1.8e-14	+	-1.68762
WBGene00009118	F25H2.4	protein_coding_gene	I + 10551972 10553047	1686.06	1588.09	525.124	495.477	939.989	0.160161	-10.5368	5.84e-26	2.05e-24	+	-1.68759
WBGene00016359	fbxb-88	protein_coding_gene	II - 4826446 4827884	148.981	170.888	57.0787	45.1956	75.5035	0.361494	-4.66814	3.04e-06	7.47e-06	+	-1.6875
WBGene00017962	fbxa-72	protein_coding_gene	V - 674886 676753	113.885	87.8458	25.6854	34.3152	71.4395	0.396807	-4.25255	2.11e-05	4.67e-05	+	-1.68744
WBGene00001740	gro-1	protein_coding_gene	III + 5265113 5267204	653.225	587.469	194.068	191.663	348.334	0.20381	-8.27865	1.25e-16	1.19e-15	+	-1.68727
WBGene00019824	rcat-1	protein_coding_gene	IV - 253619 255429	2524.08	2074.67	804.81	636.086	1272.71	0.191718	-8.79901	1.38e-18	1.77e-17	+	-1.68693
WBGene00022508	ZC53.1	protein_coding_gene	X - 1910943 1913357	722.702	553.84	211.191	189.152	371.23	0.224702	-7.50686	6.06e-14	3.97e-13	+	-1.68681
WBGene00013143	Y53C12B.1	protein_coding_gene	II - 9742982 9746078	4493.07	3810.31	1449.8	1144.95	2213.2	0.177431	-9.50508	2e-21	4.08e-20	+	-1.6865
WBGene00018679	F52C12.2	protein_coding_gene	IV + 1953579 1956710	1271.35	995.128	379.574	331.434	655.131	0.198956	-8.47138	2.42e-17	2.56e-16	+	-1.68543
WBGene00012716	Y39E4B.5	protein_coding_gene	III + 13169916 13173106	2839.95	2466.55	936.091	726.477	1405.59	0.20123	-8.37458	5.54e-17	5.56e-16	+	-1.68521
WBGene00017556	F18A12.7	protein_coding_gene	II - 3411091 3414483	79.5043	65.8843	17.1236	25.9456	35.0436	0.545827	-3.08741	0.00201908	0.00346504	+	-1.68519
WBGene00001035	dnj-17	protein_coding_gene	III - 13390850 13393339	1270.64	1092.58	402.405	340.641	596.484	0.194868	-8.64781	5.25e-18	6.21e-17	+	-1.68518
WBGene00022074	Y69A2AR.1	protein_coding_gene	IV + 2667050 2672203	3872.79	3206.37	1227.19	988.444	2031.88	0.180296	-9.34316	9.35e-21	1.7e-19	+	-1.68454
WBGene00009551	mob-1	protein_coding_gene	IV + 11860555 11862498	757.798	645.804	293.955	156.511	397.776	0.296392	-5.6827	1.33e-08	4.36e-08	+	-1.68431
WBGene00007780	C27D8.4	protein_coding_gene	IV + 12704111 12706758	1510.58	1190.04	470.899	379.978	743.727	0.200725	-8.38722	4.98e-17	5.02e-16	+	-1.68352
WBGene00044758	Y37H2A.12	protein_coding_gene	V - 18129170 18131129	196.254	156.475	74.2023	42.6847	97.4316	0.367797	-4.57644	4.73e-06	1.13e-05	+	-1.6832
WBGene00004978	spg-7	protein_coding_gene	I + 3467132 3478517	6414.07	5320.16	1906.43	1755.09	3153.71	0.155722	-10.8071	3.19e-27	1.27e-25	+	-1.6829
WBGene00009113	maph-1.2	protein_coding_gene	I - 10418234 10421858	5351.86	4690.83	1603.91	1529.12	2435.88	0.172167	-9.76955	1.52e-22	3.65e-21	+	-1.682
WBGene00008823	F14H3.4	protein_coding_gene	V - 16053899 16055072	676.861	528.447	196.922	181.619	304.029	0.229753	-7.31694	2.54e-13	1.52e-12	+	-1.68109
WBGene00013962	ZK287.1	protein_coding_gene	V + 9666694 9670050	304.408	369.227	74.2023	126.38	177.058	0.300076	-5.59912	2.15e-08	6.94e-08	+	-1.68017
WBGene00008164	C47G2.3	protein_coding_gene	II - 11288722 11290159	1589.37	1376.02	476.607	451.956	822.491	0.176573	-9.51463	1.82e-21	3.79e-20	+	-1.68003
WBGene00020822	T26A5.6	protein_coding_gene	III - 6447750 6450691	2439.57	2213.3	784.832	677.934	1277.27	0.162644	-10.3291	5.21e-25	1.64e-23	+	-1.67996
WBGene00009508	row-1	protein_coding_gene	I - 10475519 10478129	4288.94	3603.74	1421.26	1058.75	2243.72	0.191579	-8.76712	1.83e-18	2.3e-17	+	-1.6796
WBGene00020287	lsy-13	protein_coding_gene	IV + 16863870 16865486	2444.58	1967.61	713.484	667.89	1277.92	0.180637	-9.29733	1.44e-20	2.52e-19	+	-1.67944
WBGene00001609	glp-1	protein_coding_gene	III + 9092241 9099698	16813.4	13177.6	5396.79	3983.91	8027.37	0.200408	-8.37868	5.35e-17	5.39e-16	+	-1.67915
WBGene00003082	lsm-8	protein_coding_gene	IV + 6326526 6329472	1127.39	949.146	322.495	325.576	545.949	0.188003	-8.92939	4.28e-19	5.83e-18	+	-1.67875
WBGene00004952	spd-1	protein_coding_gene	I - 1030633 1033436	3650.04	3385.49	1152.99	1049.54	1749.45	0.198382	-8.46171	2.63e-17	2.77e-16	+	-1.67865
WBGene00013738	elpc-2	protein_coding_gene	III + 12673677 12686225	3011.14	2380.07	853.327	832.77	1462.67	0.173557	-9.66951	4.06e-22	9.2e-21	+	-1.67821
WBGene00001813	haf-3	protein_coding_gene	V - 15760455 15766172	3238.91	2782.93	961.776	923.161	1659.49	0.155153	-10.8163	2.88e-27	1.15e-25	+	-1.67818
WBGene00009385	sas-5	protein_coding_gene	V + 11610737 11612596	2607.17	2357.42	859.035	703.879	1284.59	0.189238	-8.86514	7.64e-19	1.01e-17	+	-1.67762
WBGene00012020	gyg-2	protein_coding_gene	V - 16745109 16746258	7784.26	6243.23	2617.06	1784.39	3554.76	0.221448	-7.57491	3.59e-14	2.43e-13	+	-1.67745
WBGene00015150	B0336.13	protein_coding_gene	III + 5694036 5694784	712.674	567.566	211.191	192.5	371.728	0.218734	-7.66768	1.75e-14	1.24e-13	+	-1.67718
WBGene00012879	fbxa-215	protein_coding_gene	IV - 13665364 13666909	5859.68	4684.65	1843.64	1468.02	2750	0.188128	-8.91169	5.03e-19	6.79e-18	+	-1.67654
WBGene00004219	ptr-4	protein_coding_gene	X - 6060758 6065986	419.726	516.78	88.472	191.663	235.314	0.320114	-5.23718	1.63e-07	4.67e-07	+	-1.67649
WBGene00012205	metl-1	protein_coding_gene	II - 11472135 11473575	1527.06	1404.85	570.787	364.075	775.83	0.223125	-7.51351	5.76e-14	3.78e-13	+	-1.67645
WBGene00021785	Y51H7C.7	protein_coding_gene	II + 1402569 1403215	743.473	716.492	251.146	212.587	399.956	0.20682	-8.10516	5.27e-16	4.61e-15	+	-1.67631
WBGene00011776	pigs-1	protein_coding_gene	IV - 10147097 10149038	3253.23	2686.16	1030.27	841.977	1761.47	0.175716	-9.53542	1.49e-21	3.15e-20	+	-1.67552
WBGene00005022	sqv-4	protein_coding_gene	V - 10659635 10661467	6704.87	5280.36	2109.06	1656.33	3074.49	0.200093	-8.37166	5.68e-17	5.7e-16	+	-1.67511
WBGene00007150	acly-2	protein_coding_gene	V + 13116488 13120131	18430	15616.6	5950.46	4732.14	8473.81	0.166939	-10.0309	1.12e-23	3.11e-22	+	-1.67454
WBGene00008442	E01B7.2	protein_coding_gene	V + 17921772 17924185	646.062	542.86	211.191	169.065	307.349	0.229186	-7.30195	2.84e-13	1.68e-12	+	-1.6735
WBGene00011505	pzf-1	protein_coding_gene	V - 15926425 15928425	1199.73	896.988	342.472	318.043	485.035	0.215638	-7.75783	8.64e-15	6.37e-14	+	-1.67288
WBGene00018408	F44B9.5	protein_coding_gene	III - 8013753 8016538	1534.22	1362.98	436.652	467.858	850.095	0.169924	-9.84212	7.41e-23	1.86e-21	+	-1.67241
WBGene00044204	suds-3	protein_coding_gene	V + 9931015 9932369	1082.26	850.32	351.034	266.152	525.661	0.218963	-7.63739	2.22e-14	1.54e-13	+	-1.67231
WBGene00008131	C47B2.2	protein_coding_gene	I - 12962038 12964579	1580.06	1691.72	527.978	502.173	905.882	0.160562	-10.4153	2.11e-25	7.02e-24	+	-1.6723
WBGene00021505	Y41D4A.3	protein_coding_gene	IV + 1753781 1755766	195.538	200.398	51.3708	68.6303	96.1649	0.324368	-5.15412	2.55e-07	7.16e-07	+	-1.67183
WBGene00008207	C49F5.3	protein_coding_gene	X - 11982717 11983626	309.422	248.439	117.011	67.7934	156.742	0.315882	-5.29184	1.21e-07	3.52e-07	+	-1.6716
WBGene00015191	B0432.10	protein_coding_gene	II - 283887 286275	1266.34	1068.56	379.574	356.543	591.528	0.189338	-8.8286	1.06e-18	1.38e-17	+	-1.67159
WBGene00021392	Y38A10A.7	protein_coding_gene	V + 6096197 6097093	1159.62	925.126	348.18	311.347	560.261	0.208514	-8.01294	1.12e-15	9.36e-15	+	-1.67081
WBGene00022373	mrpl-15	protein_coding_gene	I + 1436279 1441334	2163.81	1973.79	619.304	674.586	1124.58	0.161025	-10.3718	3.33e-25	1.07e-23	+	-1.67012
WBGene00012220	W03C9.2	protein_coding_gene	II + 11962368 11965258	1814.27	1453.57	565.079	471.206	862.25	0.204892	-8.14395	3.83e-16	3.42e-15	+	-1.66863
WBGene00017263	F08F3.6	protein_coding_gene	V - 5418038 5420067	2648.71	1965.55	876.158	588.379	1233.75	0.247404	-6.74425	1.54e-11	7.33e-11	+	-1.66855
WBGene00018833	ztf-1	protein_coding_gene	III - 8787092 8792351	1843.64	1561.32	596.473	484.597	872.882	0.204543	-8.15542	3.48e-16	3.13e-15	+	-1.66813
WBGene00022112	Y71F9AL.7	protein_coding_gene	I + 2887800 2888354	464.133	658.157	165.528	184.967	259.409	0.26115	-6.38399	1.73e-10	7.2e-10	+	-1.66718
WBGene00010562	cdc-48.3	protein_coding_gene	I - 8032863 8035696	2270.53	2015.65	710.63	646.966	1193.33	0.163922	-10.1617	2.94e-24	8.74e-23	+	-1.66572
WBGene00020037	mrps-6	protein_coding_gene	I - 4173758 4174774	623.858	627.274	182.652	206.728	371.834	0.198942	-8.36858	5.83e-17	5.83e-16	+	-1.66486
WBGene00022702	cutc-1	protein_coding_gene	III - 8402049 8403607	2120.12	1953.88	756.293	546.532	1178.14	0.191553	-8.68755	3.7e-18	4.46e-17	+	-1.66413
WBGene00023418	R06F6.12	protein_coding_gene	II - 10822375 10824081	2021.99	1756.23	627.866	570.803	1016.07	0.167398	-9.94048	2.77e-23	7.38e-22	+	-1.66401
WBGene00004205	psr-1	protein_coding_gene	IV + 4653262 4655850	1958.24	1650.54	576.495	564.108	1101.13	0.169944	-9.78814	1.27e-22	3.08e-21	+	-1.66344
WBGene00006311	sun-1	protein_coding_gene	V - 13191700 13193538	3418.69	2896.85	1141.57	867.922	1739.81	0.194826	-8.53321	1.42e-17	1.58e-16	+	-1.66249
WBGene00019595	dscc-1	protein_coding_gene	I + 3148014 3150344	2311.36	2006.73	696.36	670.401	1094.35	0.17006	-9.77449	1.45e-22	3.49e-21	+	-1.66225
WBGene00006763	unc-26	protein_coding_gene	IV - 13261555 13272516	3845.57	3422.55	1255.73	1053.73	2171.66	0.164696	-10.0918	6.01e-24	1.73e-22	+	-1.66207
WBGene00013880	mppb-1	protein_coding_gene	IV + 9074673 9076571	1617.3	1303.27	510.855	421.825	794.217	0.193689	-8.58025	9.47e-18	1.07e-16	+	-1.6619
WBGene00013332	Y57G11C.43	protein_coding_gene	IV + 14769441 14770719	1330.09	1087.78	433.798	341.478	651.405	0.202513	-8.20501	2.31e-16	2.13e-15	+	-1.66162
WBGene00013239	Y56A3A.22	protein_coding_gene	III + 11921692 11923825	1218.35	962.872	393.843	305.489	586.438	0.221987	-7.48459	7.18e-14	4.66e-13	+	-1.66148
WBGene00004985	spo-11	protein_coding_gene	IV - 11123133 11124862	1296.42	1119.35	433.798	340.641	600.2	0.206442	-8.04813	8.41e-16	7.17e-15	+	-1.66147
WBGene00006619	try-1	protein_coding_gene	II - 4948154 4949527	1736.92	1335.53	613.596	373.282	760.033	0.251875	-6.59534	4.24e-11	1.91e-10	+	-1.6612
WBGene00019907	R05H11.1	protein_coding_gene	III + 6795626 6797774	469.863	406.287	151.259	130.565	268.508	0.231854	-7.16023	8.05e-13	4.51e-12	+	-1.66013
WBGene00001064	dpy-2	protein_coding_gene	II + 6714292 6715971	159.725	210.006	42.809	68.6303	91.4416	0.363591	-4.56453	5.01e-06	1.2e-05	+	-1.65962
WBGene00011883	mrpl-50	protein_coding_gene	II + 8929841 8930940	1608.71	1502.99	505.147	482.923	846.301	0.172311	-9.62868	6.05e-22	1.34e-20	+	-1.65913
WBGene00019677	mals-1	protein_coding_gene	III + 8047712 8048464	389.643	300.597	125.573	97.9237	185.475	0.308135	-5.37925	7.48e-08	2.23e-07	+	-1.65754
WBGene00007092	B0001.7	protein_coding_gene	IV - 12151183 12154245	3469.54	2926.36	1098.77	939.064	1704.56	0.177832	-9.31842	1.18e-20	2.1e-19	+	-1.65711
WBGene00007194	dph-5	protein_coding_gene	II + 11350192 11351373	1301.44	1151.6	433.798	354.869	689.762	0.18913	-8.75793	1.99e-18	2.49e-17	+	-1.65639
WBGene00008173	C48B4.10	protein_coding_gene	III - 9563440 9564510	266.447	257.361	94.1799	76.1629	127.558	0.293237	-5.64826	1.62e-08	5.3e-08	+	-1.65628
WBGene00014203	ZK1058.3	protein_coding_gene	III + 3918869 3920712	457.687	356.874	139.843	122.195	232.225	0.252972	-6.54686	5.88e-11	2.6e-10	+	-1.65617
WBGene00006492	let-391	protein_coding_gene	I + 6038403 6041267	2466.07	2055.45	776.271	667.053	1183.79	0.184836	-8.95987	3.25e-19	4.5e-18	+	-1.6561
WBGene00007900	C33D9.6	protein_coding_gene	IV - 8773989 8778145	1661	1819.37	539.394	564.108	939.349	0.188895	-8.7564	2.02e-18	2.52e-17	+	-1.65404
WBGene00014209	ZK1067.3	protein_coding_gene	II + 9223269 9225176	1920.28	1669.07	647.843	505.521	931.076	0.194253	-8.5144	1.67e-17	1.83e-16	+	-1.65395
WBGene00020761	T24C4.5	protein_coding_gene	III - 877435 879734	755.649	735.709	205.483	260.293	356.164	0.227827	-7.25954	3.88e-13	2.26e-12	+	-1.65392
WBGene00011986	T24D1.3	protein_coding_gene	I - 9958782 9960095	3746.73	2925.68	1267.15	867.922	1668.51	0.228002	-7.25383	4.05e-13	2.35e-12	+	-1.65389
WBGene00021131	W10D9.3	protein_coding_gene	II - 458766 460935	198.403	218.242	91.326	50.2173	121.515	0.33749	-4.90015	9.58e-07	2.5e-06	+	-1.65375
WBGene00002032	htp-1	protein_coding_gene	IV - 5390189 5391557	2651.58	2078.1	833.349	679.607	1186.34	0.204876	-8.07116	6.96e-16	6.02e-15	+	-1.65358
WBGene00020771	T24E12.1	protein_coding_gene	II + 3785557 3786683	153.995	137.945	48.5169	45.1956	83.7793	0.350603	-4.71536	2.41e-06	6.01e-06	+	-1.65322
WBGene00016021	C23H3.5	protein_coding_gene	II + 47580 50104	1503.42	1267.59	445.214	436.891	755.41	0.176205	-9.38187	6.48e-21	1.21e-19	+	-1.65313
WBGene00016408	prmt-5	protein_coding_gene	III + 5230555 5234530	3953.01	3452.07	1221.48	1139.93	2042.58	0.151156	-10.9323	8.08e-28	3.4e-26	+	-1.65248
WBGene00016317	C32D5.10	protein_coding_gene	II - 6349207 6351987	4159.29	3530.3	1429.82	1033.64	2101.87	0.19373	-8.5297	1.47e-17	1.62e-16	+	-1.65245
WBGene00007859	mrps-31	protein_coding_gene	III - 3627234 3630372	2262.65	1923.69	687.799	647.803	1087.44	0.170357	-9.69984	3.02e-22	7e-21	+	-1.65243
WBGene00001006	dlg-1	protein_coding_gene	X + 5479700 5484941	9567.74	11223.7	2674.14	3921.13	5759.06	0.198574	-8.32016	8.78e-17	8.57e-16	+	-1.65217
WBGene00019687	K12H6.7	protein_coding_gene	II - 2834933 2836953	93.8294	101.572	34.2472	29.2934	50.1471	0.427382	-3.86538	0.000110917	0.000224625	+	-1.65199
WBGene00017683	rbbp-5	protein_coding_gene	II + 6097830 6099645	2473.23	2154.28	784.832	695.51	1193.88	0.173015	-9.54801	1.32e-21	2.8e-20	+	-1.65195
WBGene00000425	ced-11	protein_coding_gene	III + 9119556 9125162	1188.98	1268.27	413.821	374.119	575.916	0.183912	-8.97763	2.77e-19	3.88e-18	+	-1.65109
WBGene00012210	W02D9.4	protein_coding_gene	I - 12537903 12538986	480.607	400.796	151.259	133.076	242.195	0.246944	-6.68439	2.32e-11	1.08e-10	+	-1.65067
WBGene00018836	F54F2.9	protein_coding_gene	III - 8825226 8827228	1250.58	1076.8	439.506	316.369	696.562	0.206695	-7.98587	1.4e-15	1.15e-14	+	-1.65064
WBGene00000206	asb-1	protein_coding_gene	III - 4594543 4595821	5092.58	4640.73	1797.98	1320.72	2638.82	0.184634	-8.93927	3.92e-19	5.36e-18	+	-1.65049
WBGene00018395	mtch-1	protein_coding_gene	II - 7372615 7374166	4241.66	3535.11	1221.48	1254.6	2313.39	0.158366	-10.4179	2.06e-25	6.84e-24	+	-1.64984
WBGene00009921	F52B5.2	protein_coding_gene	I - 8315903 8318250	2401.6	2042.41	836.203	595.912	1196.08	0.207729	-7.94057	2.01e-15	1.61e-14	+	-1.64949
WBGene00005024	sqv-6	protein_coding_gene	V - 950306 964789	7628.83	6486.86	2468.65	2045.52	3738.1	0.162563	-10.1462	3.45e-24	1.02e-22	+	-1.64939
WBGene00012658	Y39A1A.21	protein_coding_gene	III - 10700665 10707022	469.863	352.069	108.45	146.467	229.003	0.2673	-6.16954	6.85e-10	2.65e-09	+	-1.64912
WBGene00003835	nxf-2	protein_coding_gene	V - 14416067 14417835	1452.57	1110.43	399.551	415.967	640.142	0.199157	-8.27754	1.26e-16	1.2e-15	+	-1.64853
WBGene00012063	fbxb-1	protein_coding_gene	V + 19240354 19241710	42.9753	52.8447	14.2697	15.9021	25.4869	0.659246	-2.50051	0.0124013	0.0188763	+	-1.64845
WBGene00008971	F20C5.6	protein_coding_gene	IV - 8771560 8773206	1734.05	1753.48	553.664	558.249	993.146	0.156294	-10.5465	5.27e-26	1.88e-24	+	-1.64836
WBGene00020682	T22D1.3	protein_coding_gene	IV + 6913538 6917112	3733.12	3443.14	1115.89	1169.23	2305.61	0.140902	-11.6965	1.33e-31	8.44e-30	+	-1.64806
WBGene00000375	cyp-44A1	protein_coding_gene	II + 5504044 5505975	1320.77	1067.19	390.989	373.282	676.498	0.189837	-8.68124	3.91e-18	4.71e-17	+	-1.64802
WBGene00044067	zipt-7.1	protein_coding_gene	IV - 17285733 17288139	2446.73	2070.55	759.147	688.814	1108.69	0.168258	-9.79457	1.19e-22	2.9e-21	+	-1.64801
WBGene00012672	Y39B6A.10	protein_coding_gene	V - 19131531 19133607	481.324	440.602	122.719	163.206	241.803	0.238865	-6.89868	5.25e-12	2.65e-11	+	-1.64785
WBGene00009013	mrps-33	protein_coding_gene	IV - 8739470 8740026	526.448	493.446	156.966	166.554	294.301	0.213811	-7.70244	1.33e-14	9.59e-14	+	-1.64686
WBGene00012167	tofu-5	protein_coding_gene	I + 7069440 7070665	2016.26	1632.01	727.754	454.467	975.372	0.232927	-7.07003	1.55e-12	8.39e-12	+	-1.6468
WBGene00010096	rskd-1	protein_coding_gene	V - 12284060 12288615	4480.89	3971.59	1278.56	1411.94	2467.55	0.149208	-11.0366	2.54e-28	1.13e-26	+	-1.64675
WBGene00008824	F14H3.5	protein_coding_gene	V - 16055806 16057060	497.081	397.365	202.629	96.2498	231.222	0.327078	-5.03167	4.86e-07	1.31e-06	+	-1.64575
WBGene00007278	lab-1	protein_coding_gene	I - 9657012 9658023	764.244	671.197	265.416	202.543	353.668	0.233475	-7.0483	1.81e-12	9.75e-12	+	-1.6456
WBGene00002028	hst-1	protein_coding_gene	IV - 8688276 8691513	3492.46	2994.31	1250.02	842.814	1887.96	0.205005	-8.02454	1.02e-15	8.57e-15	+	-1.64507
WBGene00011559	umps-1	protein_coding_gene	III - 10355837 10357648	3929.38	3245.49	1298.54	1009.37	1953.24	0.19182	-8.57572	9.85e-18	1.11e-16	+	-1.64499
WBGene00001760	gst-12	protein_coding_gene	II - 13616682 13618061	42.2591	83.0417	19.9776	20.0869	33.4545	0.583689	-2.81815	0.00483008	0.00783874	+	-1.64492
WBGene00018215	igcm-1	protein_coding_gene	X - 845731 851521	1719.73	1956.63	522.27	641.945	845.933	0.183717	-8.95211	3.49e-19	4.81e-18	+	-1.64465
WBGene00001683	gpd-1	protein_coding_gene	II + 10394129 10395349	3376.43	2784.3	1181.53	806.825	1663.77	0.218422	-7.52324	5.34e-14	3.53e-13	+	-1.64324
WBGene00011941	T23B5.4	protein_coding_gene	IV + 12675000 12676004	165.455	148.24	79.9102	30.1304	94.2655	0.423651	-3.87742	0.00010557	0.000214276	+	-1.64267
WBGene00017929	grld-1	protein_coding_gene	IV - 121797 125931	3227.45	2771.95	1030.27	900.564	1735.31	0.175371	-9.36338	7.72e-21	1.43e-19	+	-1.64206
WBGene00009124	rtel-1	protein_coding_gene	I + 10571954 10577147	3539.02	3169.31	1201.51	965.846	1814.11	0.171284	-9.57421	1.03e-21	2.22e-20	+	-1.63991
WBGene00016971	toe-2	protein_coding_gene	II - 6517187 6521385	5276.65	4375.13	1583.93	1518.24	2737.45	0.15585	-10.5172	7.2e-26	2.51e-24	+	-1.63911
WBGene00044008	gip-2	protein_coding_gene	I + 9228163 9232096	2685.96	2404.09	747.731	875.455	1443.73	0.16502	-9.9317	3.03e-23	7.97e-22	+	-1.63893
WBGene00018638	F49E8.7	protein_coding_gene	IV - 7554492 7556365	2441.71	2092.51	856.181	616.836	1197.69	0.196319	-8.34681	7.01e-17	6.92e-16	+	-1.63864
WBGene00189958	F45H11.8	protein_coding_gene	I + 10380097 10380986	335.207	275.891	136.989	70.3042	161.194	0.331842	-4.93796	7.89e-07	2.08e-06	+	-1.63862
WBGene00015807	C16A3.2	protein_coding_gene	III + 6389833 6390841	939.011	739.14	273.978	266.152	439.247	0.212984	-7.69286	1.44e-14	1.03e-13	+	-1.63846
WBGene00015487	mrps-17	protein_coding_gene	III - 6431042 6431798	757.798	700.021	236.877	232.673	417.601	0.19159	-8.54412	1.3e-17	1.45e-16	+	-1.63696
WBGene00013237	ndab-1	protein_coding_gene	III - 11915153 11915712	1310.03	1100.13	468.046	322.228	683.463	0.216657	-7.55509	4.19e-14	2.8e-13	+	-1.63686
WBGene00009092	tomm-20	protein_coding_gene	V - 12342314 12343469	1537.08	1484.46	550.81	435.217	900.142	0.17658	-9.26857	1.89e-20	3.22e-19	+	-1.63665
WBGene00044924	M106.7	protein_coding_gene	II - 10855642 10857177	387.494	358.246	151.259	98.7607	213.654	0.273706	-5.97813	2.26e-09	8.19e-09	+	-1.63625
WBGene00016446	C35D10.10	protein_coding_gene	III - 4860683 4861794	1391.68	1102.19	479.461	335.619	691.547	0.233811	-6.99713	2.61e-12	1.37e-11	+	-1.63601
WBGene00003216	memi-1	protein_coding_gene	IV - 4758982 4760428	1448.27	1249.74	542.248	338.967	727.977	0.265939	-6.15172	7.66e-10	2.95e-09	+	-1.63598
WBGene00006946	prx-10	protein_coding_gene	III + 5236404 5240383	1433.94	1334.16	490.877	410.945	781.987	0.175512	-9.31732	1.19e-20	2.12e-19	+	-1.6353
WBGene00021248	Y22D7AL.10	protein_coding_gene	III - 1617151 1618929	2232.57	1877.7	853.327	488.782	1080.68	0.24613	-6.64078	3.12e-11	1.43e-10	+	-1.6345
WBGene00022365	Y92H12BL.4	protein_coding_gene	I - 1383462 1385057	363.858	333.54	108.45	114.663	194.183	0.244822	-6.67587	2.46e-11	1.14e-10	+	-1.6344
WBGene00006968	yars-2	protein_coding_gene	IV - 4710861 4712624	1506.28	1330.73	416.675	487.945	761.821	0.177593	-9.20248	3.5e-20	5.69e-19	+	-1.6343
WBGene00019806	pgap-3	protein_coding_gene	V - 6045640 6047918	669.699	639.627	239.731	190.826	362.76	0.222058	-7.35309	1.94e-13	1.18e-12	+	-1.63281
WBGene00010077	F55A11.4	protein_coding_gene	V + 11770467 11773495	1678.19	1256.61	473.753	472.88	760.779	0.199368	-8.18783	2.66e-16	2.44e-15	+	-1.6324
WBGene00018666	bath-6	pseudogene	II - 1918319 1919439	101.708	85.7869	39.9551	24.2717	45.3989	0.478113	-3.41228	0.000644226	0.001181	+	-1.63145
WBGene00013017	Y48E1C.4	protein_coding_gene	II - 13433880 13436825	762.812	643.059	231.169	224.304	406.731	0.202629	-8.044	8.7e-16	7.39e-15	+	-1.62995
WBGene00008431	piga-1	protein_coding_gene	II - 8659782 8661712	1110.91	904.537	365.304	295.445	538.358	0.204668	-7.9624	1.69e-15	1.36e-14	+	-1.62965
WBGene00007428	wdr-20	protein_coding_gene	V - 10130399 10134158	8915.23	7754.45	3099.37	2306.65	4649.43	0.178731	-9.11787	7.66e-20	1.18e-18	+	-1.62964
WBGene00021327	mrpl-38	protein_coding_gene	I - 1019827 1029910	2219.68	1909.27	704.922	636.086	1132.8	0.178162	-9.1444	6e-20	9.43e-19	+	-1.62919
WBGene00012316	ctps-1	protein_coding_gene	V + 16794908 16802758	10554.7	9527.84	3316.27	3182.1	5467.75	0.134576	-12.1033	1.01e-33	7.5e-32	+	-1.62881
WBGene00007065	pot-3	protein_coding_gene	III + 13780215 13781133	332.342	297.166	119.865	90.3911	171.405	0.267812	-6.08155	1.19e-09	4.46e-09	+	-1.62871
WBGene00020098	R144.10	protein_coding_gene	III - 5001297 5002331	595.924	485.897	179.798	171.576	282.849	0.233802	-6.9649	3.29e-12	1.7e-11	+	-1.62841
WBGene00002076	imb-2	protein_coding_gene	II + 14365701 14373901	9584.21	8470.26	3239.22	2618	5149.14	0.160105	-10.1699	2.7e-24	8.07e-23	+	-1.62826
WBGene00021887	fbxc-45	protein_coding_gene	IV - 2919827 2922243	583.032	490.701	194.068	159.021	256.731	0.254275	-6.40076	1.55e-10	6.51e-10	+	-1.62756
WBGene00018806	F54D10.5	protein_coding_gene	II - 3807171 3808177	875.98	686.295	308.225	209.239	422.742	0.249109	-6.53323	6.44e-11	2.83e-10	+	-1.62749
WBGene00009301	F31F6.2	protein_coding_gene	X - 14869014 14871880	283.637	222.36	71.3484	88.7172	141.786	0.310039	-5.24766	1.54e-07	4.43e-07	+	-1.62698
WBGene00020941	W02D7.5	protein_coding_gene	V - 8297700 8299241	199.119	181.868	65.6405	59.4238	112.96	0.303024	-5.36845	7.94e-08	2.36e-07	+	-1.62677
WBGene00007000	tufm-1	protein_coding_gene	III - 2812143 2814969	4847.62	4316.11	1489.75	1479.74	2473.96	0.146169	-11.1241	9.58e-29	4.52e-27	+	-1.626
WBGene00022190	josd-1	protein_coding_gene	III + 2836639 2838453	169.753	162.652	51.3708	55.239	102.3	0.31588	-5.14646	2.65e-07	7.43e-07	+	-1.62566
WBGene00015818	C16A11.5	protein_coding_gene	II + 4223305 4226338	482.04	361.678	111.304	156.511	204.172	0.333448	-4.87523	1.09e-06	2.82e-06	+	-1.62564
WBGene00011526	cox-15	protein_coding_gene	II - 11232756 11234952	1755.54	1452.89	559.371	487.945	896.562	0.185316	-8.77222	1.75e-18	2.21e-17	+	-1.62563
WBGene00016249	mrpl-32	protein_coding_gene	III + 8449757 8450519	671.131	608.744	208.337	206.728	340.372	0.219042	-7.42097	1.16e-13	7.3e-13	+	-1.6255
WBGene00022586	ZC308.4	protein_coding_gene	I + 6368270 6369596	2945.24	2408.9	1016	734.847	1385.57	0.204194	-7.96026	1.72e-15	1.39e-14	+	-1.62544
WBGene00010619	K07A1.15	protein_coding_gene	I - 9608928 9609721	174.766	110.494	39.9551	50.2173	81.4995	0.406366	-3.99967	6.34e-05	0.000132001	+	-1.62533
WBGene00017003	tmem-39	protein_coding_gene	I - 4580708 4583810	2492.57	2073.3	850.473	644.455	1290.97	0.191708	-8.47769	2.3e-17	2.44e-16	+	-1.62524
WBGene00014505	T05E11.9	ncRNA_gene	IV + 11106418 11107579	2374.39	2765.77	759.147	896.379	1427.65	0.169749	-9.57218	1.05e-21	2.26e-20	+	-1.62487
WBGene00013241	ung-1	protein_coding_gene	III - 11971467 11974096	860.223	875.713	308.225	262.804	479.816	0.187207	-8.679	3.99e-18	4.8e-17	+	-1.62477
WBGene00019757	memb-2	protein_coding_gene	V - 5618259 5620140	879.561	752.18	302.517	236.021	432.721	0.224032	-7.24965	4.18e-13	2.42e-12	+	-1.62415
WBGene00013967	ZK287.7	protein_coding_gene	V + 9693062 9694785	1226.95	973.167	393.843	327.249	574.824	0.22	-7.38158	1.56e-13	9.66e-13	+	-1.62395
WBGene00021763	grif-1	protein_coding_gene	I + 1978030 1983412	3398.63	2885.87	967.484	1064.61	1582.69	0.160831	-10.0954	5.79e-24	1.67e-22	+	-1.62365
WBGene00013265	parn-2	protein_coding_gene	II - 12251726 12256628	1370.91	1201.02	470.899	374.956	763.395	0.19855	-8.17548	2.95e-16	2.68e-15	+	-1.62324
WBGene00007290	C04B4.2	protein_coding_gene	X + 12283281 12285316	2077.14	1596.32	690.653	513.89	989.589	0.221782	-7.31779	2.52e-13	1.51e-12	+	-1.62295
WBGene00015747	C13G5.2	protein_coding_gene	III - 8616774 8618462	2044.19	1700.64	616.45	600.934	1009.69	0.185096	-8.7671	1.83e-18	2.3e-17	+	-1.62276
WBGene00004360	rib-1	protein_coding_gene	IV + 11578792 11583841	1736.2	1659.46	556.518	547.369	898.816	0.167781	-9.67051	4.02e-22	9.12e-21	+	-1.62253
WBGene00271694	T10E9.14	protein_coding_gene	I - 6531983 6533071	256.419	220.987	77.0563	77.8368	117.078	0.300805	-5.39235	6.95e-08	2.08e-07	+	-1.62205
WBGene00010311	F59B2.9	protein_coding_gene	III - 9010676 9012409	63.0305	54.2173	17.1236	20.0869	33.0035	0.517188	-3.13591	0.00171323	0.0029729	+	-1.62185
WBGene00002124	inx-2	protein_coding_gene	X - 11295007 11296733	2053.5	2260.66	687.799	711.412	1145.01	0.155975	-10.3979	2.54e-25	8.27e-24	+	-1.6218
WBGene00019264	H35B03.2	protein_coding_gene	IV - 5729658 5731674	1603.7	1298.47	527.978	425.173	788.085	0.213765	-7.57997	3.46e-14	2.34e-13	+	-1.62034
WBGene00013339	phf-14	protein_coding_gene	V + 17871393 17879916	1782.04	1467.3	542.248	517.238	867.983	0.185221	-8.74787	2.17e-18	2.71e-17	+	-1.62029
WBGene00017997	mrpl-1	protein_coding_gene	IV - 7707574 7709701	1211.19	1192.78	408.113	378.304	653.993	0.177526	-9.1264	7.08e-20	1.1e-18	+	-1.62017
WBGene00004333	rec-8	protein_coding_gene	IV - 13349122 13353193	4514.56	4096.5	1358.47	1439.56	2293	0.161273	-10.0417	9.99e-24	2.8e-22	+	-1.61946
WBGene00002256	lbp-4	protein_coding_gene	V + 7820578 7821477	642.481	553.84	214.045	181.619	339.374	0.214642	-7.54351	4.57e-14	3.05e-13	+	-1.61915
WBGene00021002	W03F9.4	protein_coding_gene	V - 147521 151388	1793.5	2354.68	582.203	759.955	993.105	0.240696	-6.72301	1.78e-11	8.43e-11	+	-1.6182
WBGene00003241	mig-5	protein_coding_gene	II - 8182323 8185023	4434.34	3697.76	1412.7	1245.39	2297.98	0.172285	-9.39058	5.97e-21	1.13e-19	+	-1.61785
WBGene00019011	F57C9.4	protein_coding_gene	I + 4830135 4835622	3211.69	2705.38	1058.81	880.477	1566.68	0.1799	-8.99272	2.41e-19	3.43e-18	+	-1.61779
WBGene00008887	tbcd-1	protein_coding_gene	I - 8363954 8369562	7612.36	6587.75	2482.92	2156.83	3730.14	0.162397	-9.95808	2.33e-23	6.23e-22	+	-1.61716
WBGene00022618	ZC477.3	protein_coding_gene	IV + 7103492 7105096	1960.39	1483.77	605.034	524.771	906.244	0.199101	-8.12131	4.61e-16	4.07e-15	+	-1.61696
WBGene00021512	Y41D4B.4	protein_coding_gene	IV + 1660110 1670294	3329.87	2870.77	1078.79	952.455	1638.53	0.169973	-9.50805	1.94e-21	4e-20	+	-1.61611
WBGene00001865	him-6	protein_coding_gene	IV + 12490791 12495298	4851.91	4084.83	1498.32	1421.15	2179.42	0.174178	-9.27646	1.75e-20	3e-19	+	-1.61576
WBGene00013680	rpom-1	protein_coding_gene	I - 14552030 14565853	2955.99	2518.7	890.428	895.542	1495.12	0.159581	-10.1244	4.31e-24	1.26e-22	+	-1.61566
WBGene00019600	rga-3	protein_coding_gene	V + 5717885 5722089	6802.28	5677.72	2266.03	1822.05	3358.5	0.188383	-8.5706	1.03e-17	1.16e-16	+	-1.61455
WBGene00016864	C52A10.3	protein_coding_gene	V - 5237245 5239504	93.1132	83.0417	42.809	20.0869	45.9241	0.491345	-3.28592	0.00101652	0.00181659	+	-1.61452
WBGene00014222	trpp-3	protein_coding_gene	III + 9525552 9527083	650.36	546.977	205.483	188.315	362.635	0.241222	-6.69171	2.21e-11	1.03e-10	+	-1.61419
WBGene00016609	C43E11.12	protein_coding_gene	I + 4253242 4254139	431.186	398.738	154.113	123.869	260.644	0.235064	-6.86339	6.72e-12	3.34e-11	+	-1.61334
WBGene00018861	cutl-21	protein_coding_gene	X + 1004337 1009422	724.85	594.332	168.382	251.923	302.905	0.256612	-6.28545	3.27e-10	1.32e-09	+	-1.61292
WBGene00002804	let-630	protein_coding_gene	I - 5162602 5164884	2579.95	2301.83	759.147	830.259	1226.63	0.160896	-10.0242	1.19e-23	3.3e-22	+	-1.61285
WBGene00018088	trpp-4	protein_coding_gene	V + 9400327 9401855	720.553	611.489	176.944	247.739	367.45	0.231312	-6.96959	3.18e-12	1.65e-11	+	-1.61215
WBGene00012858	Y44F5A.1	protein_coding_gene	III - 4244858 4247671	1081.55	990.324	336.764	340.641	561.534	0.202335	-7.96543	1.65e-15	1.34e-14	+	-1.61169
WBGene00018305	exos-8	protein_coding_gene	II + 6741691 6742816	1297.85	1037.68	396.697	370.771	642.397	0.200334	-8.04374	8.71e-16	7.4e-15	+	-1.61143
WBGene00010676	ctf-18	protein_coding_gene	IV - 10122537 10126644	6628.94	6264.5	2291.71	1944.25	3573.57	0.147585	-10.9163	9.63e-28	4.01e-26	+	-1.61109
WBGene00001072	dpy-10	protein_coding_gene	II - 6710149 6712227	219.174	231.968	77.0563	71.9781	110.934	0.302998	-5.31322	1.08e-07	3.15e-07	+	-1.6099
WBGene00020475	sut-1	protein_coding_gene	II - 1121013 1123265	640.332	577.861	191.214	205.054	332.801	0.205407	-7.83746	4.6e-15	3.5e-14	+	-1.60987
WBGene00011153	R09A8.2	protein_coding_gene	X + 12619465 12623678	1047.17	824.927	288.248	320.554	550.122	0.204878	-7.85621	3.96e-15	3.04e-14	+	-1.60957
WBGene00020169	mmaa-1	protein_coding_gene	II - 7099583 7101165	3013.29	2491.25	1007.44	810.172	1615.02	0.17966	-8.957	3.34e-19	4.61e-18	+	-1.60921
WBGene00001057	dpf-4	protein_coding_gene	III + 5859308 5861908	3270.42	2828.22	1084.5	926.509	1782.96	0.163652	-9.83117	8.27e-23	2.07e-21	+	-1.60889
WBGene00009733	F45G2.7	protein_coding_gene	III - 13433447 13434504	440.497	402.169	154.113	128.054	257.465	0.233296	-6.8936	5.44e-12	2.73e-11	+	-1.60825
WBGene00001039	dnj-21	protein_coding_gene	I + 5676827 5677646	336.64	290.303	85.6181	113.826	174.041	0.272433	-5.90229	3.58e-09	1.27e-08	+	-1.60798
WBGene00008780	hxk-1	protein_coding_gene	I - 9271479 9278689	10845.5	10069.3	3838.54	3047.35	5514.16	0.159652	-10.0638	7.98e-24	2.27e-22	+	-1.60671
WBGene00012064	fbxb-115	protein_coding_gene	V - 19238421 19240229	74.4905	98.8265	14.2697	37.663	42.3284	0.527215	-3.0469	0.00231213	0.00393763	+	-1.60637
WBGene00009946	ogr-2	protein_coding_gene	II + 10041134 10042513	1075.1	958.068	385.281	293.771	529.504	0.213514	-7.52285	5.36e-14	3.54e-13	+	-1.60623
WBGene00011275	psf-1	protein_coding_gene	II + 9968673 9969630	1247.72	1012.29	399.551	348.173	601.1	0.220135	-7.29648	2.95e-13	1.75e-12	+	-1.60621
WBGene00015146	abi-1	protein_coding_gene	III - 5690105 5692740	4303.26	3675.11	1441.24	1191.82	2177.96	0.175606	-9.1463	5.89e-20	9.31e-19	+	-1.60615
WBGene00010140	F56A8.4	protein_coding_gene	III + 13263287 13265038	678.294	648.549	219.753	216.771	345.273	0.202695	-7.9219	2.34e-15	1.85e-14	+	-1.60573
WBGene00009661	patr-1	protein_coding_gene	II - 11774668 11777943	21519.9	17906.1	7306.08	5670.37	10701.8	0.1786	-8.98702	2.54e-19	3.59e-18	+	-1.60508
WBGene00010502	K02C4.3	protein_coding_gene	II - 8080783 8086853	13810.8	11445.3	4660.48	3659.17	6866.17	0.173734	-9.2377	2.52e-20	4.18e-19	+	-1.6049
WBGene00022851	ZK1127.4	protein_coding_gene	II + 7053949 7055186	1848.65	1452.89	585.057	508.032	922.48	0.189568	-8.46496	2.56e-17	2.69e-16	+	-1.60469
WBGene00018328	F42A6.6	protein_coding_gene	IV - 3334042 3336873	477.026	450.896	156.966	149.815	250.945	0.231908	-6.91537	4.67e-12	2.37e-11	+	-1.60373
WBGene00019795	M151.3	protein_coding_gene	II + 3627172 3629266	130.358	102.944	31.3933	42.6847	63.3384	0.422836	-3.79156	0.000149702	0.000298663	+	-1.60321
WBGene00004823	skr-17	protein_coding_gene	II + 7783517 7784654	566.558	541.487	228.315	148.978	291.81	0.250738	-6.39262	1.63e-10	6.84e-10	+	-1.60287
WBGene00009734	F45G2.8	protein_coding_gene	III - 13434861 13435670	383.913	391.188	139.843	119.685	225.956	0.250832	-6.38831	1.68e-10	7.03e-10	+	-1.6024
WBGene00000933	dap-3	protein_coding_gene	II + 10581133 10582512	1726.18	1500.93	545.102	520.586	858.177	0.173268	-9.24759	2.3e-20	3.84e-19	+	-1.60231
WBGene00012650	orc-1	protein_coding_gene	III + 10643129 10646058	7260.68	6130.68	2457.24	1968.52	3396.01	0.176134	-9.09573	9.4e-20	1.43e-18	+	-1.60206
WBGene00021681	Y48G1C.8	protein_coding_gene	I - 96459 108223	15919.5	14637.3	5656.5	4428.33	8502.67	0.166687	-9.61028	7.24e-22	1.59e-20	+	-1.60191
WBGene00012864	Y45F3A.9	protein_coding_gene	III - 10592724 10595166	379.615	282.754	117.011	103.782	188.963	0.282272	-5.67498	1.39e-08	4.56e-08	+	-1.60189
WBGene00017319	mrps-9	protein_coding_gene	III + 8266062 8267841	1171.08	982.089	393.843	324.739	581.204	0.197428	-8.11367	4.91e-16	4.32e-15	+	-1.60187
WBGene00006935	vars-1	protein_coding_gene	V + 8031411 8035025	3223.86	2654.59	1070.23	879.64	1566.17	0.176894	-9.05217	1.4e-19	2.08e-18	+	-1.60127
WBGene00016182	C28C12.12	protein_coding_gene	IV - 8494550 8496363	1852.95	1544.85	553.664	564.945	903.437	0.17561	-9.11797	7.65e-20	1.18e-18	+	-1.60121
WBGene00010582	K05C4.5	protein_coding_gene	I + 14742765 14747789	5299.57	4393.66	1629.6	1569.29	2568.23	0.164905	-9.70643	2.83e-22	6.59e-21	+	-1.60064
WBGene00009769	F46B6.4	protein_coding_gene	V - 9777860 9779518	870.25	798.161	285.394	267.826	442.374	0.191546	-8.35592	6.49e-17	6.45e-16	+	-1.60054
WBGene00014112	ZK856.11	protein_coding_gene	V - 10203771 10204938	1233.39	1040.42	413.821	344.825	637.794	0.196417	-8.14866	3.68e-16	3.3e-15	+	-1.60054
WBGene00015353	C02F5.13	protein_coding_gene	III + 8247351 8248814	809.368	721.983	293.955	220.956	494.221	0.233115	-6.86453	6.67e-12	3.32e-11	+	-1.60023
WBGene00003410	mrp-4	protein_coding_gene	X + 9884274 9889712	17368.5	13368.3	6110.28	4045	8611.75	0.220044	-7.2723	3.53e-13	2.07e-12	+	-1.60022
WBGene00007434	arp-6	protein_coding_gene	II - 8035877 8037346	2058.52	1755.54	667.821	596.749	1110.55	0.186855	-8.56177	1.11e-17	1.25e-16	+	-1.59981
WBGene00009285	bltp-2	protein_coding_gene	I - 15041433 15050700	16261.9	14489.8	5214.14	4938.87	8525.72	0.135146	-11.8362	2.54e-32	1.67e-30	+	-1.59961
WBGene00009272	gras-1	protein_coding_gene	I + 7835813 7836967	1913.83	1644.36	659.259	527.282	963.416	0.186463	-8.57856	9.61e-18	1.09e-16	+	-1.59958
WBGene00008147	C47E12.2	protein_coding_gene	IV - 10001970 10003502	2241.16	1842.7	696.36	655.336	1085.28	0.172723	-9.25931	2.06e-20	3.48e-19	+	-1.59929
WBGene00021725	bath-9	protein_coding_gene	II + 3377089 3378834	269.312	234.713	59.9327	98.7607	120.511	0.323697	-4.93943	7.84e-07	2.07e-06	+	-1.59888
WBGene00012460	dhps-1	protein_coding_gene	II + 11993001 11998009	1085.13	954.637	351.034	326.412	589.534	0.188646	-8.47148	2.42e-17	2.56e-16	+	-1.59811
WBGene00017079	D2096.12	protein_coding_gene	IV + 8363463 8366376	1796.37	1561.32	616.45	504.684	912.974	0.178903	-8.93207	4.18e-19	5.7e-18	+	-1.59798
WBGene00021038	W05F2.6	protein_coding_gene	I + 3368852 3371444	2138.74	1890.74	764.855	581.684	1020.35	0.187037	-8.54289	1.31e-17	1.46e-16	+	-1.59783
WBGene00022092	ccdc-12	protein_coding_gene	IV - 2494516 2495174	1616.59	1395.24	496.585	498.825	816.137	0.172913	-9.2346	2.59e-20	4.3e-19	+	-1.59679
WBGene00019952	fbxb-74	protein_coding_gene	IV - 4437758 4439290	75.2068	90.591	34.2472	23.4347	42.0869	0.469055	-3.40345	0.000665416	0.00121799	+	-1.5964
WBGene00018960	ilcr-2	protein_coding_gene	II + 5475246 5478526	2258.35	1848.88	759.147	610.977	1214.65	0.190825	-8.36477	6.02e-17	6.01e-16	+	-1.59621
WBGene00003509	mxl-1	protein_coding_gene	V + 11244839 11245926	615.263	515.408	242.585	144.793	326.847	0.268189	-5.95177	2.65e-09	9.52e-09	+	-1.5962
WBGene00009575	F40F8.1	protein_coding_gene	II + 11127664 11129267	1869.43	1632.01	659.259	513.053	1075.65	0.184596	-8.64697	5.29e-18	6.24e-17	+	-1.5962
WBGene00011435	T04D3.8	protein_coding_gene	I + 13309988 13310711	153.995	144.808	62.7866	41.0108	73.3072	0.384404	-4.15173	3.3e-05	7.11e-05	+	-1.59594
WBGene00015976	melo-2	protein_coding_gene	I - 4214291 4215768	608.101	505.8	176.944	189.152	312.217	0.218281	-7.31031	2.67e-13	1.59e-12	+	-1.5957
WBGene00004027	pie-1	protein_coding_gene	III + 12426893 12429195	1032.12	925.812	242.585	389.184	600.951	0.231271	-6.89891	5.24e-12	2.64e-11	+	-1.59552
WBGene00007965	C36A4.4	protein_coding_gene	III - 3841265 3843614	3268.99	2712.93	1164.41	831.933	1559.53	0.19965	-7.99154	1.33e-15	1.1e-14	+	-1.59551
WBGene00004041	plg-1	protein_coding_gene	III + 8852261 8853006	215.593	133.828	62.7866	54.4021	81.2135	0.398572	-4.0028	6.26e-05	0.000130361	+	-1.5954
WBGene00002827	let-653	protein_coding_gene	IV + 11885613 11891082	306.557	225.791	62.7866	105.456	160.514	0.327887	-4.86559	1.14e-06	2.95e-06	+	-1.59537
WBGene00003012	lin-26	protein_coding_gene	II + 7682198 7684764	4269.6	4255.03	1484.05	1346.66	2334.69	0.14374	-11.0981	1.28e-28	5.95e-27	+	-1.59524
WBGene00004721	san-1	protein_coding_gene	I + 6407526 6409212	2789.1	2286.74	961.776	733.173	1362.97	0.194207	-8.21095	2.19e-16	2.04e-15	+	-1.59462
WBGene00021935	mrpl-46	protein_coding_gene	IV + 800818 804749	1080.11	901.106	305.371	344.825	562.588	0.192913	-8.26429	1.41e-16	1.34e-15	+	-1.59429
WBGene00016313	set-4	protein_coding_gene	II - 6329838 6331341	1972.57	1723.29	676.383	559.086	996.015	0.180236	-8.84465	9.18e-19	1.21e-17	+	-1.59413
WBGene00020160	igcm-3	protein_coding_gene	X - 2698250 2705859	5909.82	6853.34	1678.11	2530.12	3368.35	0.2044	-7.79804	6.29e-15	4.71e-14	+	-1.59392
WBGene00015102	cpg-2	protein_coding_gene	III - 7102092 7103990	56285.5	44162.4	19789.2	13505.1	27068.2	0.22827	-6.9819	2.91e-12	1.52e-11	+	-1.59376
WBGene00009771	F46B6.6	protein_coding_gene	V - 9783167 9786868	2703.86	2303.21	853.327	809.336	1367.75	0.164638	-9.68014	3.66e-22	8.35e-21	+	-1.59372
WBGene00012157	adbp-1	protein_coding_gene	II + 11444162 11445106	1259.89	1063.07	459.484	323.902	664.203	0.224681	-7.09012	1.34e-12	7.31e-12	+	-1.59302
WBGene00018635	nprl-2	protein_coding_gene	IV + 7556816 7558761	1840.78	1450.83	582.203	514.727	935.612	0.201943	-7.88842	3.06e-15	2.38e-14	+	-1.59301
WBGene00009372	evl-18	protein_coding_gene	III - 3729640 3735039	5013.79	4344.25	1763.73	1353.36	2578.97	0.190472	-8.36277	6.13e-17	6.11e-16	+	-1.59288
WBGene00019259	usp-4	protein_coding_gene	IV + 6757311 6762602	14858	13633.9	5505.24	3963.82	8147.27	0.180611	-8.81686	1.18e-18	1.52e-17	+	-1.59242
WBGene00009121	F25H2.7	protein_coding_gene	I + 10558323 10560006	599.506	504.427	219.753	157.348	334.367	0.236594	-6.72657	1.74e-11	8.23e-11	+	-1.59146
WBGene00001162	efl-2	protein_coding_gene	II + 13406140 13411895	1226.23	1008.17	410.967	339.804	682.642	0.196048	-8.11694	4.78e-16	4.21e-15	+	-1.59131
WBGene00008316	dod-18	protein_coding_gene	I - 8019578 8020901	487.054	465.995	185.506	139.771	314.065	0.237071	-6.71069	1.94e-11	9.13e-11	+	-1.59091
WBGene00008082	com-1	protein_coding_gene	III + 10896363 10901836	1426.06	1346.51	493.731	434.38	707.367	0.176151	-9.03151	1.69e-19	2.49e-18	+	-1.59091
WBGene00013674	Y105E8A.14	protein_coding_gene	I - 14465380 14468214	2119.4	2049.96	776.271	623.531	1251.8	0.167034	-9.52102	1.71e-21	3.57e-20	+	-1.59034
WBGene00004094	ppw-2	protein_coding_gene	I - 5158511 5162232	7757.04	6735.99	2502.9	2316.69	3622.85	0.166772	-9.53437	1.51e-21	3.18e-20	+	-1.59007
WBGene00017421	cutl-29	protein_coding_gene	X - 8262420 8271021	133.223	133.828	39.9551	46.8695	71.7635	0.36028	-4.41335	1.02e-05	2.34e-05	+	-1.59004
WBGene00019413	fbxb-50	protein_coding_gene	II + 1556443 1557510	99.5595	128.337	34.2472	40.1738	56.647	0.447715	-3.55078	0.000384086	0.000726259	+	-1.58974
WBGene00018513	trmt-10C.1	protein_coding_gene	I - 5623027 5624475	391.792	328.735	145.551	102.109	195.649	0.278808	-5.69863	1.21e-08	4e-08	+	-1.58882
WBGene00005025	sqv-7	protein_coding_gene	II - 7010798 7012692	1843.64	1600.44	704.922	457.814	983.489	0.218699	-7.26486	3.73e-13	2.18e-12	+	-1.58882
WBGene00017177	F02E8.4	protein_coding_gene	X + 4454120 4457304	2476.81	1978.59	759.147	724.803	1245.28	0.180243	-8.8145	1.2e-18	1.55e-17	+	-1.58875
WBGene00016421	cdc-7	protein_coding_gene	I + 5872174 5874343	2477.53	2107.61	898.99	640.271	1193.87	0.216102	-7.35017	1.98e-13	1.2e-12	+	-1.58839
WBGene00017239	F08B6.1	protein_coding_gene	I + 6760416 6761435	292.948	261.479	128.427	66.9564	152.202	0.32695	-4.85779	1.19e-06	3.06e-06	+	-1.58826
WBGene00004510	rrf-3	protein_coding_gene	II + 8162465 8168651	6631.81	5589.19	2157.58	1915.79	3011.39	0.167545	-9.47869	2.57e-21	5.17e-20	+	-1.58811
WBGene00022491	Y119D3B.14	protein_coding_gene	III - 1185248 1193812	2461.05	2125.46	793.394	737.357	1212.9	0.166159	-9.55686	1.21e-21	2.59e-20	+	-1.58796
WBGene00013131	pigl-1	protein_coding_gene	I - 11163788 11168773	392.508	386.384	119.865	135.587	220.911	0.232579	-6.82623	8.72e-12	4.27e-11	+	-1.58764
WBGene00016380	ntp-1	protein_coding_gene	IV - 7792349 7794809	1961.82	1699.27	696.36	534.814	1018.65	0.203604	-7.79443	6.47e-15	4.85e-14	+	-1.58697
WBGene00010621	egg-6	protein_coding_gene	I - 8676666 8681325	17919.3	14849.4	6635.4	4290.23	8923	0.230052	-6.89773	5.28e-12	2.66e-11	+	-1.58683
WBGene00011268	pde-12	protein_coding_gene	III - 10840005 10845020	2037.03	1656.72	616.45	613.488	963.642	0.176927	-8.96843	3.01e-19	4.19e-18	+	-1.58676
WBGene00007640	pcmd-1	protein_coding_gene	I - 11604027 11611314	5034.56	4459.55	1549.69	1607.79	2890.99	0.142556	-11.1295	9.01e-29	4.28e-27	+	-1.58658
WBGene00017827	F26F4.5	protein_coding_gene	III - 4887903 4891252	1989.76	1959.37	716.338	609.303	1081.94	0.183129	-8.65584	4.89e-18	5.81e-17	+	-1.58513
WBGene00014228	mett-10	protein_coding_gene	III + 10115036 10116866	963.363	869.536	353.888	268.663	500.393	0.210737	-7.52121	5.43e-14	3.58e-13	+	-1.585
WBGene00022583	mrps-18A	protein_coding_gene	III - 8330893 8331919	786.448	690.413	245.439	246.902	429.795	0.212456	-7.45572	8.94e-14	5.71e-13	+	-1.58401
WBGene00001226	eif-3.C	protein_coding_gene	I - 9976426 9979662	14987.6	12979.2	4962.99	4378.11	7851.21	0.148052	-10.6981	1.04e-26	3.88e-25	+	-1.58387
WBGene00012370	W09G3.7	protein_coding_gene	I - 13797345 13802223	363.858	318.441	94.1799	126.38	201.667	0.260064	-6.08984	1.13e-09	4.25e-09	+	-1.58375
WBGene00008904	F17A2.13	protein_coding_gene	X + 12321657 12322993	282.921	214.124	99.8878	71.9781	154.803	0.305541	-5.18319	2.18e-07	6.16e-07	+	-1.58368
WBGene00013605	Y95D11A.1	protein_coding_gene	I + 10944210 10945687	497.081	435.798	176.944	141.445	251.171	0.234227	-6.76058	1.37e-11	6.6e-11	+	-1.58351
WBGene00015205	moa-2	protein_coding_gene	II - 7698613 7699033	541.489	525.702	222.607	145.63	301.841	0.253794	-6.23911	4.4e-10	1.74e-09	+	-1.58345
WBGene00021638	Y47G6A.9	protein_coding_gene	I + 3479353 3481715	737.743	654.039	259.708	212.587	396.874	0.216632	-7.30719	2.73e-13	1.62e-12	+	-1.58297
WBGene00006443	pak-2	protein_coding_gene	V - 11036461 11039429	4929.27	4308.56	1806.54	1295.61	2447.96	0.192649	-8.21574	2.11e-16	1.97e-15	+	-1.58276
WBGene00013218	Y54G11A.9	protein_coding_gene	II - 14344545 14346438	293.665	273.832	105.596	87.8803	155.319	0.282795	-5.59378	2.22e-08	7.14e-08	+	-1.58189
WBGene00000888	cyn-12	protein_coding_gene	IV - 7132132 7133217	925.402	862.673	339.618	268.663	496.627	0.2011	-7.86251	3.77e-15	2.9e-14	+	-1.58115
WBGene00012243	W04D2.4	protein_coding_gene	V - 12494728 12497755	4100.56	3482.26	1389.87	1157.51	2070.99	0.16997	-9.30111	1.39e-20	2.44e-19	+	-1.58091
WBGene00011239	pges-2	protein_coding_gene	IV - 10366333 10367790	2122.98	1721.91	704.922	590.89	1027.51	0.183755	-8.60063	7.93e-18	9.1e-17	+	-1.58041
WBGene00017825	cee-1	protein_coding_gene	III + 4912699 4914133	1842.92	1616.23	682.091	490.456	984.067	0.205187	-7.69934	1.37e-14	9.81e-14	+	-1.5798
WBGene00011141	nlp-66	protein_coding_gene	X - 11116107 11116823	35.0965	46.6681	14.2697	13.3913	31.3635	0.564693	-2.79703	0.00515742	0.00834007	+	-1.57946
WBGene00011739	T12G3.4	protein_coding_gene	IV + 12048256 12049928	1630.91	1474.16	536.54	506.358	846.376	0.16683	-9.46691	2.88e-21	5.74e-20	+	-1.57937
WBGene00001112	duo-3	protein_coding_gene	I - 10464289 10471056	4859.08	4326.41	1621.04	1461.32	2594.12	0.159425	-9.90529	3.95e-23	1.03e-21	+	-1.57915
WBGene00007087	B0001.2	protein_coding_gene	IV - 12146481 12150977	4009.6	3032.05	1247.17	1116.5	1939.32	0.185974	-8.48922	2.08e-17	2.22e-16	+	-1.57878
WBGene00004340	rfc-4	protein_coding_gene	III + 6972253 6973717	4688.61	4222.09	1655.28	1341.64	2407.9	0.181016	-8.71922	2.8e-18	3.42e-17	+	-1.57832
WBGene00012895	cox-10	protein_coding_gene	II + 12679954 12686765	735.594	605.999	208.337	236.021	396.846	0.211328	-7.46803	8.14e-14	5.23e-13	+	-1.5782
WBGene00007587	mma-1	protein_coding_gene	V - 12592568 12596296	6322.39	5808.8	2086.23	1981.91	3202.14	0.138717	-11.3769	5.45e-30	2.97e-28	+	-1.57817
WBGene00000165	aps-3	protein_coding_gene	I - 1154514 1156020	3455.93	2876.95	1201.51	934.879	1763.65	0.181974	-8.67123	4.27e-18	5.12e-17	+	-1.57794
WBGene00003783	nos-1	protein_coding_gene	II - 10951592 10953165	2083.59	1800.15	790.54	525.608	994.043	0.232155	-6.79611	1.07e-11	5.21e-11	+	-1.57775
WBGene00017044	mrpl-18	protein_coding_gene	III + 8145015 8145974	1054.33	945.715	379.574	301.304	586.229	0.199345	-7.91433	2.49e-15	1.95e-14	+	-1.57768
WBGene00009374	F34D10.4	protein_coding_gene	III + 3736602 3739765	1823.59	1527.01	505.147	607.629	977.595	0.190273	-8.29134	1.12e-16	1.08e-15	+	-1.57761
WBGene00013122	impt-1	protein_coding_gene	I - 10966325 10970177	1077.96	876.399	345.326	313.858	581.61	0.208568	-7.56038	4.02e-14	2.7e-13	+	-1.57685
WBGene00007109	edg-1	protein_coding_gene	IV + 11320800 11323636	5726.46	5260.45	1846.5	1837.95	3230.02	0.139711	-11.2835	1.58e-29	8.1e-28	+	-1.57643
WBGene00000777	cpn-1	protein_coding_gene	I - 8636123 8637943	5601.12	4763.58	1720.92	1753.42	2999.2	0.148397	-10.621	2.38e-26	8.66e-25	+	-1.57612
WBGene00195063	coa-1	protein_coding_gene	IV + 205298 208085	341.654	330.794	105.596	117.174	181.501	0.246801	-6.38588	1.7e-10	7.12e-10	+	-1.57604
WBGene00011109	gpch-1	protein_coding_gene	III + 4408551 4412217	1854.38	1534.56	550.81	583.358	983.484	0.18588	-8.47359	2.38e-17	2.52e-16	+	-1.57507
WBGene00020601	T20B12.3	protein_coding_gene	III + 7382115 7383905	2202.48	2043.1	707.776	716.434	1120.48	0.175633	-8.96756	3.03e-19	4.22e-18	+	-1.575
WBGene00000502	chp-1	protein_coding_gene	I - 5103581 5104911	1709.7	1538.67	556.518	536.488	894.93	0.167552	-9.39769	5.58e-21	1.06e-19	+	-1.57461
WBGene00012951	Y47H9C.8	protein_coding_gene	I + 11893931 11896284	1291.41	1075.42	428.09	374.119	640.22	0.187985	-8.37139	5.69e-17	5.7e-16	+	-1.5737
WBGene00021677	pgs-1	protein_coding_gene	I + 49921 54426	1197.58	1032.19	396.697	358.217	577.814	0.185328	-8.48738	2.11e-17	2.26e-16	+	-1.57295
WBGene00004383	rnh-2	protein_coding_gene	II + 8517150 8518407	1543.53	1326.61	508.001	462.836	781.664	0.174306	-9.02038	1.87e-19	2.73e-18	+	-1.57231
WBGene00011408	nifk-1	protein_coding_gene	III - 4692098 4693307	2766.18	2492.62	1035.98	748.238	1387.13	0.20432	-7.69438	1.42e-14	1.02e-13	+	-1.57211
WBGene00011123	nuaf-3	protein_coding_gene	IV + 11184291 11186012	642.481	550.409	185.506	210.913	344.992	0.211327	-7.43592	1.04e-13	6.56e-13	+	-1.57141
WBGene00012887	Y45F10D.7	protein_coding_gene	IV + 13788907 13796253	4947.18	4622.2	1749.46	1483.92	2532.77	0.159376	-9.85853	6.3e-23	1.59e-21	+	-1.57121
WBGene00007277	asfl-1	protein_coding_gene	I + 9658274 9660080	1830.03	1552.4	633.574	516.401	918.816	0.184529	-8.51379	1.68e-17	1.84e-16	+	-1.57104
WBGene00011482	pigk-1	protein_coding_gene	IV - 11108085 11110018	1865.84	1651.91	653.551	542.347	1056.41	0.174055	-9.02502	1.8e-19	2.63e-18	+	-1.57085
WBGene00022232	exos-2	protein_coding_gene	IV + 6415478 6417460	870.25	753.552	302.517	251.087	446.053	0.223051	-7.04201	1.89e-12	1.02e-11	+	-1.57073
WBGene00016027	C23H5.8	protein_coding_gene	IV - 2111890 2113412	786.448	382.953	225.461	172.413	299.507	0.351723	-4.46575	7.98e-06	1.86e-05	+	-1.57071
WBGene00020835	T27A1.3	protein_coding_gene	II + 535526 546944	205.565	254.616	102.742	60.2608	111.637	0.345114	-4.55041	5.35e-06	1.27e-05	+	-1.57041
WBGene00003022	lin-37	protein_coding_gene	III - 7070890 7072552	1642.37	1406.91	545.102	488.782	847.836	0.178506	-8.79202	1.47e-18	1.87e-17	+	-1.56943
WBGene00302976	F49E8.8	protein_coding_gene	IV + 7556637 7557347	252.838	260.106	102.742	76.1629	133.139	0.290692	-5.39851	6.72e-08	2.02e-07	+	-1.5693
WBGene00011691	T10C6.10	protein_coding_gene	V + 16036413 16038334	254.271	180.496	65.6405	78.6738	113.299	0.3828	-4.09919	4.15e-05	8.83e-05	+	-1.56917
WBGene00004885	smg-7	protein_coding_gene	IV - 6740531 6742443	1254.88	1077.48	428.09	366.586	648.421	0.188326	-8.32709	8.29e-17	8.11e-16	+	-1.56821
WBGene00012385	Y5F2A.4	protein_coding_gene	IV - 11076085 11078582	2047.06	1763.78	670.675	620.184	1146.73	0.172321	-9.09581	9.39e-20	1.43e-18	+	-1.5674
WBGene00013862	wdr-5.3	protein_coding_gene	V + 10737116 10739350	1975.43	1732.21	684.945	575.825	959.271	0.187744	-8.34751	6.97e-17	6.89e-16	+	-1.56719
WBGene00003784	nos-2	protein_coding_gene	II + 7065618 7067051	3863.48	3159.7	1378.45	1006.86	1952.25	0.204852	-7.65001	2.01e-14	1.41e-13	+	-1.56712
WBGene00003967	pdr-1	protein_coding_gene	III + 13771513 13773345	1795.65	1698.58	550.81	620.184	1049.13	0.163419	-9.589	8.89e-22	1.93e-20	+	-1.56702
WBGene00018830	ska-3	protein_coding_gene	III - 5677969 5679005	1650.25	1425.44	593.619	457.814	818.041	0.19759	-7.92722	2.24e-15	1.78e-14	+	-1.56634
WBGene00002136	inx-14	protein_coding_gene	I - 7350309 7352235	3383.59	2775.38	1235.75	862.064	1548.39	0.205063	-7.63511	2.26e-14	1.57e-13	+	-1.56568
WBGene00001027	dnj-9	protein_coding_gene	II + 4852056 4857820	4038.25	3500.11	1435.53	1128.22	1986.14	0.174273	-8.98	2.71e-19	3.8e-18	+	-1.56498
WBGene00000866	cyb-2.1	protein_coding_gene	IV + 10985985 10987426	3136.48	2509.78	1101.62	820.216	1512.96	0.212768	-7.35389	1.93e-13	1.17e-12	+	-1.56467
WBGene00019013	tofu-4	protein_coding_gene	I - 4824904 4826639	1095.15	903.165	365.304	316.369	485.367	0.21353	-7.32551	2.38e-13	1.43e-12	+	-1.56422
WBGene00000098	air-1	protein_coding_gene	V + 8221488 8223582	5651.97	4867.21	2054.83	1523.26	2958.57	0.183797	-8.50415	1.83e-17	1.98e-16	+	-1.56303
WBGene00012888	sas-6	protein_coding_gene	IV - 13786945 13788731	3854.17	3438.34	1461.22	1025.27	1928.07	0.199052	-7.85131	4.12e-15	3.15e-14	+	-1.56282
WBGene00001835	hda-2	protein_coding_gene	II - 8020780 8022561	2494	2181.05	807.664	777.531	1241.93	0.162656	-9.60804	7.39e-22	1.62e-20	+	-1.56281
WBGene00020212	T04D1.2	protein_coding_gene	I + 4679665 4682856	186.226	231.968	77.0563	66.9564	106.72	0.317862	-4.91366	8.94e-07	2.34e-06	+	-1.56187
WBGene00021595	Y46E12BL.2	protein_coding_gene	II + 15232947 15244933	8659.53	7618.56	3073.69	2457.3	4376.34	0.166876	-9.35793	8.13e-21	1.5e-19	+	-1.56162
WBGene00004239	puf-3	protein_coding_gene	IV - 13510307 13512162	9135.84	7618.56	3187.85	2497.47	4398.66	0.236942	-6.59023	4.39e-11	1.98e-10	+	-1.5615
WBGene00003829	nud-1	protein_coding_gene	III + 13341527 13342608	1963.97	1620.34	590.765	621.021	957.348	0.176575	-8.8395	9.61e-19	1.26e-17	+	-1.56083
WBGene00010875	M05D6.2	protein_coding_gene	II + 8468109 8470162	3392.9	3029.31	1192.95	996.813	1928.07	0.169404	-9.21179	3.21e-20	5.24e-19	+	-1.56052
WBGene00001154	ech-5	protein_coding_gene	IV + 797023 799920	856.641	737.767	259.708	277.869	498.798	0.198472	-7.86102	3.81e-15	2.93e-14	+	-1.56019
WBGene00022830	ZK973.1	protein_coding_gene	I + 4382565 4385218	8950.33	7024.92	3110.79	2323.39	4166.05	0.193327	-8.06898	7.09e-16	6.09e-15	+	-1.55995
WBGene00018014	wdr-83	protein_coding_gene	II - 5029944 5031712	984.851	821.495	365.304	260.293	525.931	0.224423	-6.9488	3.68e-12	1.89e-11	+	-1.55947
WBGene00044438	spgt-1	protein_coding_gene	I + 1958707 1965066	1278.52	1146.8	462.338	372.445	705.076	0.18422	-8.46519	2.56e-17	2.69e-16	+	-1.55945
WBGene00007589	erg-28	protein_coding_gene	V + 12607413 12608107	340.938	293.734	136.989	87.0433	202.203	0.309775	-5.03156	4.87e-07	1.31e-06	+	-1.55865
WBGene00011988	har-2	protein_coding_gene	I - 9956150 9958357	1547.83	1300.53	519.416	454.467	770.303	0.193139	-8.06908	7.08e-16	6.09e-15	+	-1.55845
WBGene00016443	C35D10.6	protein_coding_gene	III + 4859339 4860772	2046.34	1755.54	716.338	586.705	1100.35	0.179321	-8.68949	3.64e-18	4.39e-17	+	-1.5582
WBGene00044614	C36B1.14	protein_coding_gene	I + 8730156 8730921	756.366	614.921	262.562	210.913	446.318	0.227358	-6.85282	7.24e-12	3.58e-11	+	-1.55804
WBGene00016989	mrpl-48	protein_coding_gene	V + 5593706 5594503	664.685	647.863	228.315	219.282	366.735	0.194424	-8.01346	1.12e-15	9.33e-15	+	-1.55801
WBGene00015702	C11D2.4	protein_coding_gene	IV - 6155492 6156960	1921.71	1575.73	727.754	474.553	946.734	0.243573	-6.39565	1.6e-10	6.72e-10	+	-1.55781
WBGene00011834	dvc-1	protein_coding_gene	V - 11237432 11239331	3692.3	2973.72	1098.77	1161.69	1851.4	0.168729	-9.2318	2.66e-20	4.41e-19	+	-1.55767
WBGene00001427	fkb-2	protein_coding_gene	I + 12918722 12919280	1242.7	1299.84	348.18	499.662	788.839	0.203139	-7.6652	1.79e-14	1.26e-13	+	-1.5571
WBGene00010354	cyp-31A2	protein_coding_gene	IV + 11403961 11406091	3505.35	3019.01	1324.23	909.77	1683.01	0.222867	-6.98224	2.91e-12	1.52e-11	+	-1.55611
WBGene00022173	set-27	protein_coding_gene	III + 2700937 2707846	1259.18	984.147	450.922	324.739	593.403	0.223308	-6.96756	3.22e-12	1.67e-11	+	-1.55591
WBGene00022857	ZK1127.12	protein_coding_gene	II + 7052078 7053186	219.89	214.124	68.4945	76.9999	112.914	0.29548	-5.26522	1.4e-07	4.05e-07	+	-1.55577
WBGene00013610	fbxa-206	protein_coding_gene	V - 16917201 16918478	1143.86	890.125	379.574	318.88	509.266	0.226804	-6.85815	6.98e-12	3.46e-11	+	-1.55546
WBGene00013742	sas-1	protein_coding_gene	III + 12699494 12711136	3841.99	3524.81	1324.23	1193.5	2157.63	0.146744	-10.5924	3.23e-26	1.16e-24	+	-1.55437
WBGene00018431	F44E7.9	protein_coding_gene	V + 5791230 5792229	860.939	721.983	322.495	229.326	460.413	0.223521	-6.95264	3.59e-12	1.85e-11	+	-1.55406
WBGene00017643	czw-1	protein_coding_gene	IV - 7943614 7946825	11300.4	9630.78	3647.33	3487.59	5871.75	0.146476	-10.606	2.79e-26	1.01e-24	+	-1.55353
WBGene00022663	glrx-21	protein_coding_gene	III - 5345264 5346117	362.425	282.067	125.573	99.5976	197.305	0.267982	-5.7952	6.82e-09	2.34e-08	+	-1.55301
WBGene00018181	mpdu-1	protein_coding_gene	V - 8358203 8359163	1297.14	1071.31	462.338	356.543	683.657	0.2085	-7.44605	9.62e-14	6.12e-13	+	-1.5525
WBGene00002148	gon-14	protein_coding_gene	V - 6606433 6611158	6709.88	5969.4	2417.28	1927.51	3419.03	0.163884	-9.46289	3e-21	5.94e-20	+	-1.55082
WBGene00021347	rpb-10	protein_coding_gene	I + 2064293 2064686	752.784	612.862	279.686	198.358	406.38	0.231922	-6.68566	2.3e-11	1.08e-10	+	-1.55055
WBGene00000416	ced-2	protein_coding_gene	IV + 1597318 1601621	2085.74	1750.05	716.338	603.445	1138.21	0.185724	-8.34483	7.13e-17	7.02e-16	+	-1.54983
WBGene00017358	F10E9.7	protein_coding_gene	III - 8305734 8307441	1082.98	948.46	428.09	281.217	527.702	0.230204	-6.73048	1.69e-11	8.02e-11	+	-1.54939
WBGene00303021	mccc-2	protein_coding_gene	III - 9086744 9089375	3840.56	3303.14	1201.51	1237.02	2126.57	0.150893	-10.2664	9.99e-25	3.08e-23	+	-1.54913
WBGene00000155	app-1	protein_coding_gene	I - 4964667 4967089	7766.36	6052.44	2557.13	2176.08	4168.07	0.17385	-8.91028	5.09e-19	6.87e-18	+	-1.54905
WBGene00021376	blos-7	protein_coding_gene	IV - 3580970 3582906	371.736	297.166	151.259	87.8803	181.137	0.306552	-5.05292	4.35e-07	1.18e-06	+	-1.54898
WBGene00020168	mct-5	protein_coding_gene	II - 7096349 7098593	2034.16	1747.99	699.214	602.608	975.547	0.184797	-8.37718	5.42e-17	5.45e-16	+	-1.54808
WBGene00018064	cdc-73	protein_coding_gene	IV + 4042575 4047572	3247.5	2923.62	1138.72	983.422	1709.69	0.156974	-9.86139	6.12e-23	1.55e-21	+	-1.54798
WBGene00010465	miga-1	protein_coding_gene	V - 12398753 12400859	2456.04	1978.59	850.473	678.771	1207.3	0.189044	-8.18732	2.67e-16	2.45e-15	+	-1.54776
WBGene00017855	F27C1.6	protein_coding_gene	I - 5421310 5428457	3367.12	2879.7	1078.79	1060.42	1769.4	0.154564	-10.0085	1.4e-23	3.84e-22	+	-1.54694
WBGene00022629	algn-12	protein_coding_gene	V + 8035111 8039677	3233.89	2863.22	1212.92	891.357	1857.9	0.188489	-8.20605	2.29e-16	2.12e-15	+	-1.54675
WBGene00006793	unc-59	protein_coding_gene	I + 13629227 13633492	4720.84	4107.48	1612.47	1419.48	2434.55	0.160048	-9.66357	4.31e-22	9.7e-21	+	-1.54664
WBGene00021535	wht-7	protein_coding_gene	III - 6141957 6149597	3185.9	2940.09	1192.95	920.651	1723.29	0.180827	-8.55011	1.23e-17	1.38e-16	+	-1.54609
WBGene00012600	Y38E10A.22	protein_coding_gene	II - 12672790 12677810	3158.69	3336.77	1033.12	1180.11	1981.47	0.150397	-10.2784	8.82e-25	2.72e-23	+	-1.54584
WBGene00018909	slx-1	protein_coding_gene	I + 5182736 5186236	2234	1925.06	836.203	602.608	1164.81	0.214255	-7.21426	5.42e-13	3.1e-12	+	-1.54569
WBGene00001016	dna-2	protein_coding_gene	II + 11778430 11782396	6833.08	6151.95	2388.74	2068.12	3432.38	0.186326	-8.2946	1.09e-16	1.05e-15	+	-1.5455
WBGene00010120	dot-1.4	protein_coding_gene	X - 11929767 11931659	61.598	52.1584	25.6854	15.9021	33.7529	0.549704	-2.81115	0.00493651	0.00800698	+	-1.5453
WBGene00019890	pgm-1	protein_coding_gene	II + 4889437 4891405	6934.07	5745.66	2574.25	1789.41	3457.53	0.198643	-7.77849	7.34e-15	5.46e-14	+	-1.54514
WBGene00018813	F54D11.3	pseudogene	V - 4635400 4637145	178.348	159.907	54.2248	60.2608	81.9698	0.34464	-4.48227	7.39e-06	1.73e-05	+	-1.54477
WBGene00009020	F21D9.6	pseudogene	V + 19242878 19244988	220.607	306.088	71.3484	102.945	149.535	0.310045	-4.9822	6.29e-07	1.68e-06	+	-1.54471
WBGene00010677	gtbp-1	protein_coding_gene	IV - 10126749 10128956	7455.5	7100.41	2445.82	2539.32	3982.57	0.130406	-11.8446	2.29e-32	1.52e-30	+	-1.5446
WBGene00021021	mrpl-30	protein_coding_gene	III - 2406310 2410975	653.941	568.939	231.169	195.011	357.712	0.210162	-7.34618	2.04e-13	1.24e-12	+	-1.54388
WBGene00006944	wrn-1	protein_coding_gene	II + 6554977 6559263	3415.11	3126.08	1150.14	1097.25	1700.57	0.166164	-9.28878	1.56e-20	2.72e-19	+	-1.54346
WBGene00010353	memi-3	protein_coding_gene	IV - 11401945 11403338	2998.96	2688.22	1167.26	798.455	1586.73	0.229152	-6.73534	1.64e-11	7.77e-11	+	-1.54341
WBGene00004354	rgs-11	protein_coding_gene	X + 14964553 14965976	549.368	478.348	194.068	164.043	268.288	0.232046	-6.65112	2.91e-11	1.34e-10	+	-1.54336
WBGene00020376	T09B4.2	protein_coding_gene	I + 6184072 6185368	1513.45	1245.63	567.933	392.532	721.77	0.228633	-6.75031	1.48e-11	7.05e-11	+	-1.54334
WBGene00175030	Y53C12A.10	protein_coding_gene	II - 9703812 9704846	887.44	787.867	351.034	238.532	486.123	0.223362	-6.90747	4.93e-12	2.5e-11	+	-1.54286
WBGene00018159	F37F2.2	protein_coding_gene	I - 1442048 1443944	848.763	706.198	271.124	263.641	421.05	0.21278	-7.25075	4.14e-13	2.4e-12	+	-1.54282
WBGene00017750	F23F1.10	protein_coding_gene	II - 41471 41982	267.879	246.38	108.45	75.326	145.886	0.294371	-5.24093	1.6e-07	4.58e-07	+	-1.54278
WBGene00002183	kat-1	protein_coding_gene	II + 7073814 7075511	2703.86	2060.94	824.788	811.846	1429.6	0.180685	-8.53663	1.38e-17	1.54e-16	+	-1.54245
WBGene00018959	F56D1.1	protein_coding_gene	II + 5478618 5480490	2024.85	1660.15	736.316	543.184	1041.97	0.207183	-7.44235	9.89e-14	6.28e-13	+	-1.54193
WBGene00006829	unc-101	protein_coding_gene	I + 12508299 12513420	2285.57	2019.08	804.81	684.629	1203.53	0.168769	-9.13573	6.5e-20	1.01e-18	+	-1.54182
WBGene00007504	nbs-1	protein_coding_gene	II - 11095044 11096478	656.09	538.056	228.315	188.315	317.016	0.234132	-6.58337	4.6e-11	2.07e-10	+	-1.54138
WBGene00015194	trul-1	protein_coding_gene	II - 278621 282583	1333.67	1190.72	490.877	386.673	685.928	0.211822	-7.2767	3.42e-13	2.01e-12	+	-1.54137
WBGene00000405	cdk-1	protein_coding_gene	III + 9747472 9748852	7810.76	6902.07	2756.9	2310.83	4125.73	0.169217	-9.10813	8.38e-20	1.29e-18	+	-1.54125
WBGene00019983	sti-1	protein_coding_gene	V + 773518 774775	4291.09	3587.95	1289.98	1411.11	2244.89	0.164181	-9.38531	6.27e-21	1.18e-19	+	-1.54089
WBGene00001856	hil-5	protein_coding_gene	I + 5774585 5775610	6116.82	5508.89	1943.53	2047.19	3591.59	0.146179	-10.5406	5.62e-26	1.99e-24	+	-1.54081
WBGene00021514	Y41D4B.11	protein_coding_gene	IV + 1605712 1608901	1461.88	1249.06	513.708	428.521	782.486	0.185091	-8.3205	8.76e-17	8.55e-16	+	-1.54005
WBGene00022463	elpc-1	protein_coding_gene	I - 5114122 5118852	6038.75	5021.62	2012.02	1801.13	2945.51	0.158185	-9.73363	2.17e-22	5.12e-21	+	-1.53971
WBGene00001831	hcp-3	protein_coding_gene	III - 9615306 9616470	2853.56	2529	1030.27	834.444	1439.44	0.182114	-8.45153	2.88e-17	3e-16	+	-1.53914
WBGene00044466	Y48A5A.3	protein_coding_gene	IV + 1969737 1970280	194.821	185.3	71.3484	61.9347	113.115	0.302809	-5.08263	3.72e-07	1.02e-06	+	-1.53906
WBGene00194892	dsb-2	protein_coding_gene	II + 14411095 14412218	1385.95	1163.27	525.124	367.423	673.653	0.216342	-7.1099	1.16e-12	6.37e-12	+	-1.53817
WBGene00011352	rskn-1	protein_coding_gene	I - 8573852 8580205	10622.8	9067.33	3735.8	3059.91	5516.48	0.16576	-9.27811	1.73e-20	2.96e-19	+	-1.53794
WBGene00004338	rfc-2	protein_coding_gene	IV + 1347314 1352977	2645.85	2139.18	964.63	698.02	1313.51	0.209011	-7.35809	1.87e-13	1.14e-12	+	-1.53793
WBGene00020625	mrrf-1	protein_coding_gene	I - 3909629 3910544	305.841	261.479	117.011	85.3694	165.511	0.278435	-5.52282	3.34e-08	1.05e-07	+	-1.53775
WBGene00004043	plk-2	protein_coding_gene	I - 2755540 2758204	6108.94	5116.33	2248.9	1633.74	2867.56	0.201875	-7.61658	2.6e-14	1.79e-13	+	-1.5376
WBGene00006618	trt-1	protein_coding_gene	I + 8765745 8771251	2047.06	1598.38	662.113	598.423	982.346	0.209039	-7.35381	1.93e-13	1.17e-12	+	-1.53723
WBGene00021711	wago-11	pseudogene	II + 3603387 3607386	70.9093	50.7859	14.2697	25.1087	31.4512	0.577825	-2.65955	0.00782457	0.0122763	+	-1.53675
WBGene00015742	kxd-1	protein_coding_gene	V + 7221469 7222156	241.378	233.34	85.6181	79.5107	139.613	0.282436	-5.441	5.3e-08	1.62e-07	+	-1.53674
WBGene00219451	F52D2.12	protein_coding_gene	X + 1978014 1980942	774.988	634.823	211.191	266.152	465.541	0.217255	-7.0713	1.53e-12	8.32e-12	+	-1.53628
WBGene00009163	drsh-1	protein_coding_gene	I - 9781324 9785724	6292.3	5857.53	2186.12	2012.88	3257.97	0.139703	-10.9929	4.13e-28	1.79e-26	+	-1.53574
WBGene00018137	bath-41	protein_coding_gene	III - 6720415 6722258	4271.75	3639.42	1466.92	1272.17	2277.17	0.164834	-9.31673	1.2e-20	2.12e-19	+	-1.53572
WBGene00004324	rde-2	protein_coding_gene	I - 7280466 7282924	1541.38	1363.67	536.54	474.553	830.269	0.17067	-8.98771	2.52e-19	3.57e-18	+	-1.53393
WBGene00004802	sir-2.3	protein_coding_gene	X + 13331686 13333846	62.3142	69.3158	19.9776	24.2717	44.9334	0.486056	-3.15495	0.00160528	0.00279833	+	-1.53348
WBGene00011064	adsl-1	protein_coding_gene	I - 7246904 7248689	2336.42	2129.57	762.001	780.042	1247.49	0.151677	-10.1023	5.4e-24	1.56e-22	+	-1.53228
WBGene00015233	sut-6	protein_coding_gene	I - 10631685 10633150	1752.68	1389.75	613.596	483.76	918.332	0.209082	-7.32671	2.36e-13	1.42e-12	+	-1.53188
WBGene00012247	W04E12.2	protein_coding_gene	V - 19739556 19741134	88.8157	68.6295	45.663	15.0652	43.4162	0.553241	-2.76879	0.00562649	0.00904309	+	-1.53181
WBGene00015461	krr-1	protein_coding_gene	V + 7231190 7232689	2154.5	1923.69	773.417	649.477	1171.82	0.167004	-9.16984	4.74e-20	7.57e-19	+	-1.5314
WBGene00004086	pph-4.2	protein_coding_gene	III - 12374173 12377248	3181.61	2612.04	1164.41	855.368	1685.21	0.199815	-7.66401	1.8e-14	1.27e-13	+	-1.53138
WBGene00000423	ced-9	protein_coding_gene	III + 10335172 10337522	1964.69	2056.83	710.63	683.792	1143.87	0.154703	-9.89803	4.25e-23	1.09e-21	+	-1.53126
WBGene00007867	C32H11.4	protein_coding_gene	IV + 12921264 12923296	633.886	301.97	142.697	177.434	285.417	0.336103	-4.55517	5.23e-06	1.25e-05	+	-1.53101
WBGene00001049	dog-1	protein_coding_gene	I - 15017283 15022990	3756.76	3538.54	1364.18	1172.57	1891.16	0.15718	-9.74002	2.04e-22	4.83e-21	+	-1.53093
WBGene00004326	rde-4	protein_coding_gene	III - 10217302 10218646	4118.47	3478.83	1515.44	1129.05	1965.21	0.197759	-7.74086	9.87e-15	7.24e-14	+	-1.53082
WBGene00013150	pole-4	protein_coding_gene	II - 14968633 14969354	752.068	605.999	268.27	210.913	380.297	0.222583	-6.87334	6.27e-12	3.13e-11	+	-1.52989
WBGene00011415	him-18	protein_coding_gene	III - 4712580 4715188	1883.04	1562.69	596.473	596.749	951.561	0.175074	-8.73816	2.37e-18	2.93e-17	+	-1.52983
WBGene00010227	F58A4.2	protein_coding_gene	III - 9600038 9600745	416.144	422.072	148.405	143.119	215.46	0.22958	-6.66209	2.7e-11	1.25e-10	+	-1.52948
WBGene00010690	K08H2.3	protein_coding_gene	X + 13237402 13238541	328.761	251.184	108.45	95.4129	163.122	0.27878	-5.48132	4.22e-08	1.31e-07	+	-1.52808
WBGene00019141	bath-5	protein_coding_gene	II - 2030753 2031952	808.652	647.176	313.933	204.217	390.265	0.248569	-6.14566	7.96e-10	3.06e-09	+	-1.52762
WBGene00018948	F56C9.3	protein_coding_gene	III + 7311290 7313219	2746.84	2404.78	1064.52	739.868	1347.16	0.207706	-7.35211	1.95e-13	1.19e-12	+	-1.52708
WBGene00001832	hcp-4	protein_coding_gene	I - 3862833 3865938	7910.32	6954.92	2774.03	2393.69	3827.89	0.176002	-8.6764	4.09e-18	4.9e-17	+	-1.52707
WBGene00000147	aph-1	protein_coding_gene	I - 9232068 9233560	1115.93	1139.94	425.236	364.912	667.028	0.198199	-7.70447	1.31e-14	9.45e-14	+	-1.52702
WBGene00011635	mdmh-35	protein_coding_gene	II - 7855135 7855719	562.26	448.837	171.236	178.271	290.538	0.229522	-6.65218	2.89e-11	1.33e-10	+	-1.52682
WBGene00004824	F56B3.4	protein_coding_gene	IV - 786234 794275	1889.48	1695.84	585.057	652.825	974.86	0.180555	-8.4555	2.78e-17	2.91e-16	+	-1.52668
WBGene00008684	mig-32	protein_coding_gene	IV - 12089286 12092213	1375.21	1172.19	291.101	575.825	801.511	0.269922	-5.65351	1.57e-08	5.14e-08	+	-1.526
WBGene00001635	gly-10	protein_coding_gene	IV + 13779096 13782396	3752.46	3043.72	1232.9	1133.24	1924.22	0.169568	-8.99771	2.3e-19	3.31e-18	+	-1.52572
WBGene00013847	cls-3	protein_coding_gene	III - 9186558 9191109	1290.69	1097.39	396.697	428.521	645.624	0.181407	-8.40853	4.15e-17	4.23e-16	+	-1.52536
WBGene00022448	pinn-1	protein_coding_gene	II - 2885514 2889007	1302.15	1098.07	456.63	386.673	749.664	0.184588	-8.2601	1.46e-16	1.39e-15	+	-1.52471
WBGene00003479	mtm-9	protein_coding_gene	V + 3743576 3749403	2372.24	2148.79	833.349	746.564	1231.91	0.160413	-9.50266	2.05e-21	4.16e-20	+	-1.52435
WBGene00006934	vps-54	protein_coding_gene	V - 10566402 10576419	4645.63	3719.03	1538.27	1377.63	2447.07	0.167561	-9.09669	9.31e-20	1.42e-18	+	-1.52425
WBGene00016980	C56G2.5	protein_coding_gene	III - 6321176 6324239	463.417	325.304	131.281	141.445	200.918	0.296754	-5.13457	2.83e-07	7.89e-07	+	-1.5237
WBGene00018422	F44E2.9	protein_coding_gene	III - 8850001 8850532	318.017	263.537	88.472	109.641	160.927	0.29586	-5.1495	2.61e-07	7.32e-07	+	-1.52353
WBGene00012697	mrps-35	protein_coding_gene	V + 18981306 18985865	1608.71	1396.61	599.327	458.651	820.267	0.203972	-7.4686	8.11e-14	5.21e-13	+	-1.52339
WBGene00000537	clk-2	protein_coding_gene	III - 7515222 7518524	3364.25	2918.81	1238.61	960.824	1598.12	0.19792	-7.69465	1.42e-14	1.02e-13	+	-1.52292
WBGene00013362	algn-7	protein_coding_gene	V - 19926638 19934323	1574.33	1411.02	542.248	502.173	874.296	0.166537	-9.141	6.19e-20	9.72e-19	+	-1.52232
WBGene00008148	C47E12.3	protein_coding_gene	IV - 9999160 10001848	2073.56	1859.17	687.799	682.118	1104.99	0.155786	-9.77026	1.51e-22	3.63e-21	+	-1.52207
WBGene00007732	spe-44	protein_coding_gene	IV - 12452063 12454215	451.957	369.227	134.135	148.978	195.691	0.253553	-6.00203	1.95e-09	7.12e-09	+	-1.52183
WBGene00015843	C16C8.5	protein_coding_gene	II - 3444669 3445385	224.188	160.593	77.0563	60.2608	95.6793	0.361671	-4.20664	2.59e-05	5.66e-05	+	-1.52142
WBGene00021276	Y23H5B.5	protein_coding_gene	I + 2498134 2506259	2985.35	2660.08	1075.93	903.911	1607.26	0.162736	-9.3474	8.98e-21	1.64e-19	+	-1.52116
WBGene00022195	Y71H2B.5	protein_coding_gene	III + 2608017 2618866	2122.26	1913.39	644.99	750.749	1190.22	0.163741	-9.28691	1.59e-20	2.75e-19	+	-1.52065
WBGene00015145	arle-14	protein_coding_gene	III + 5692906 5693938	1274.22	1001.99	462.338	342.315	651.858	0.226834	-6.70362	2.03e-11	9.56e-11	+	-1.52061
WBGene00022035	Y65B4BL.3	protein_coding_gene	I - 496144 502042	584.464	476.289	194.068	178.271	276.903	0.240548	-6.32103	2.6e-10	1.06e-09	+	-1.52051
WBGene00022022	txt-6	protein_coding_gene	V - 4605004 4606928	372.453	400.11	139.843	131.402	207.33	0.245722	-6.18413	6.24e-10	2.43e-09	+	-1.51957
WBGene00017828	F26F4.6	protein_coding_gene	III - 4891608 4893640	922.537	923.067	316.787	325.576	502.781	0.18819	-8.07432	6.79e-16	5.87e-15	+	-1.51951
WBGene00019503	tbce-1	protein_coding_gene	IV + 8294690 8297283	2350.03	1947.02	739.169	758.281	1145.53	0.179445	-8.46657	2.53e-17	2.67e-16	+	-1.51928
WBGene00002368	let-99	protein_coding_gene	IV + 12567842 12570622	3789.71	3424.61	1158.7	1349.17	2001.39	0.179944	-8.44136	3.14e-17	3.27e-16	+	-1.51898
WBGene00013001	noa-1	protein_coding_gene	II - 13533486 13541056	1678.9	1326.61	468.046	570.803	875.71	0.19624	-7.74027	9.92e-15	7.27e-14	+	-1.51895
WBGene00185088	Y55F3BL.4	protein_coding_gene	IV + 805102 806236	233.499	212.065	65.6405	85.3694	120.744	0.307473	-4.9394	7.84e-07	2.07e-06	+	-1.51873
WBGene00007332	C05C10.5	protein_coding_gene	II + 9939040 9940432	3340.61	2731.46	1267.15	869.596	1640.15	0.209248	-7.25694	3.96e-13	2.3e-12	+	-1.5185
WBGene00010609	dut-1	protein_coding_gene	I + 9585417 9587203	11855.5	9458.52	3810	3635.73	5713.57	0.166077	-9.14019	6.23e-20	9.78e-19	+	-1.51798
WBGene00016841	magu-3	protein_coding_gene	I - 3901421 3905208	415.428	462.563	148.405	156.511	228.766	0.228955	-6.62942	3.37e-11	1.53e-10	+	-1.51784
WBGene00007493	npp-23	protein_coding_gene	IV - 8868036 8869679	2236.15	1866.04	819.08	627.716	1143.55	0.192553	-7.88199	3.22e-15	2.5e-14	+	-1.5177
WBGene00019218	madf-3	protein_coding_gene	II + 4334748 4339038	2741.11	2454.19	938.945	880.477	1486.67	0.161665	-9.38679	6.19e-21	1.17e-19	+	-1.51751
WBGene00077453	Y62F5A.12	protein_coding_gene	II - 11533926 11534479	474.161	468.74	219.753	123.032	240.992	0.284957	-5.32428	1.01e-07	2.98e-07	+	-1.51719
WBGene00018015	F33G12.3	protein_coding_gene	II - 5031825 5034035	1446.84	1159.15	527.978	394.206	723.171	0.220783	-6.87137	6.36e-12	3.17e-11	+	-1.51708
WBGene00011507	T05H10.1	protein_coding_gene	II + 8042589 8047452	14135.3	11595	4863.11	4140.42	7387.14	0.161383	-9.39959	5.48e-21	1.05e-19	+	-1.51694
WBGene00001102	dsh-2	protein_coding_gene	II - 5078233 5081174	6417.65	6517.06	2414.43	2118.33	3361.35	0.14465	-10.4862	1e-25	3.42e-24	+	-1.51683
WBGene00002996	lin-7	protein_coding_gene	II - 14345844 14349406	2102.21	1738.39	762.001	594.238	1108.18	0.18939	-8.00583	1.19e-15	9.88e-15	+	-1.51623
WBGene00018808	F54D10.7	protein_coding_gene	II - 3820145 3821296	623.142	505.8	245.439	160.695	320.988	0.263517	-5.75346	8.74e-09	2.95e-08	+	-1.51613
WBGene00007028	trr-1	protein_coding_gene	II - 11661569 11675927	33540.1	31611.4	11646.9	11143.2	16501.4	0.136584	-11.0972	1.29e-28	5.99e-27	+	-1.5157
WBGene00008645	F10C2.4	protein_coding_gene	V + 12041556 12045347	9070.66	7842.98	3099.37	2823.89	4936.78	0.155298	-9.75956	1.68e-22	4.01e-21	+	-1.51564
WBGene00004984	spn-4	protein_coding_gene	V - 6783187 6784903	19225.7	16593.9	7711.34	4839.27	9822.98	0.214874	-7.05238	1.76e-12	9.48e-12	+	-1.51537
WBGene00022620	rde-8	protein_coding_gene	IV - 7101379 7103261	2042.76	1739.76	707.776	622.695	1046.17	0.185242	-8.18008	2.84e-16	2.59e-15	+	-1.51529
WBGene00009606	F40G12.11	protein_coding_gene	V + 14286171 14288056	1413.17	1082.97	545.102	343.152	668.048	0.246976	-6.13437	8.55e-10	3.27e-09	+	-1.51505
WBGene00017816	hrpk-1	protein_coding_gene	I + 6317697 6320364	6744.98	6235.68	2508.61	2050.54	3471.59	0.156737	-9.6647	4.26e-22	9.62e-21	+	-1.51482
WBGene00302982	W02H5.19	protein_coding_gene	V + 2638890 2639449	833.721	645.118	282.54	241.043	411.314	0.22152	-6.83653	8.11e-12	3.99e-11	+	-1.51442
WBGene00000099	air-2	protein_coding_gene	I + 5937195 5938881	2634.39	2148.1	941.799	742.379	1321.52	0.217677	-6.95695	3.48e-12	1.8e-11	+	-1.51437
WBGene00020717	mrpl-4	protein_coding_gene	V + 8467265 8468943	1205.46	1023.27	425.236	362.402	602.919	0.202046	-7.49446	6.66e-14	4.34e-13	+	-1.51423
WBGene00010367	H05L14.2	protein_coding_gene	I + 7984889 7993161	3479.57	2699.2	970.338	1184.29	1587.81	0.21595	-7.01126	2.36e-12	1.25e-11	+	-1.51408
WBGene00000189	arl-5	protein_coding_gene	III + 9823242 9824132	583.032	515.408	211.191	179.108	364.193	0.227987	-6.64008	3.14e-11	1.43e-10	+	-1.51385
WBGene00000090	age-1	protein_coding_gene	II - 11519328 11527054	4659.96	3865.9	1609.62	1386	2313.34	0.185339	-8.16467	3.22e-16	2.91e-15	+	-1.51323
WBGene00012922	Y47D3A.1	protein_coding_gene	III - 11139241 11141841	407.549	554.527	139.843	190.826	237.371	0.295434	-5.12108	3.04e-07	8.44e-07	+	-1.51294
WBGene00006571	tim-1	protein_coding_gene	III - 12240367 12250164	9775.45	8578.69	3190.7	3247.39	5066.93	0.15375	-9.82793	8.54e-23	2.12e-21	+	-1.51105
WBGene00011309	R186.8	protein_coding_gene	V - 12967308 12967982	199.835	214.81	68.4945	75.326	112.556	0.297729	-5.07392	3.9e-07	1.07e-06	+	-1.51065
WBGene00017767	F25B4.4	protein_coding_gene	V + 5684873 5685733	457.687	354.128	171.236	122.195	232.654	0.268161	-5.63235	1.78e-08	5.78e-08	+	-1.51038
WBGene00007622	C16C10.1	protein_coding_gene	III - 4178786 4181438	1928.88	1760.35	762.001	549.879	1035.89	0.195618	-7.7203	1.16e-14	8.41e-14	+	-1.51023
WBGene00020994	W03F8.4	protein_coding_gene	IV + 5184123 5185243	1612.29	1572.3	644.99	488.782	914.933	0.190606	-7.91674	2.44e-15	1.92e-14	+	-1.50898
WBGene00002010	hsp-6	protein_coding_gene	V - 4824124 4826760	18276.7	17086.7	6783.81	5659.49	10378.6	0.156485	-9.64093	5.37e-22	1.2e-20	+	-1.50866
WBGene00019836	R02F2.7	protein_coding_gene	III - 5480303 5483773	3013.29	2638.12	1064.52	930.694	1460.11	0.179214	-8.41497	3.93e-17	4.03e-16	+	-1.50808
WBGene00004042	plk-1	protein_coding_gene	III + 8101348 8104069	12784.4	11213.4	4723.26	3734.49	6721.98	0.171883	-8.76965	1.79e-18	2.26e-17	+	-1.50735
WBGene00008789	F14D7.2	protein_coding_gene	V - 14291905 14293717	2123.7	1606.62	810.518	516.401	1004.39	0.248013	-6.07712	1.22e-09	4.58e-09	+	-1.5072
WBGene00009289	exos-7	protein_coding_gene	V + 20838865 20841582	1494.82	1501.61	573.641	491.293	886.727	0.16436	-9.16988	4.74e-20	7.57e-19	+	-1.50716
WBGene00000987	dhs-24	protein_coding_gene	V - 19934767 19946629	2259.07	1972.41	810.518	689.651	1157.6	0.169771	-8.87389	7.06e-19	9.36e-18	+	-1.50653
WBGene00000467	cep-1	protein_coding_gene	I + 8324286 8328859	2599.29	2015.65	870.451	762.466	1215.97	0.184162	-8.1756	2.94e-16	2.68e-15	+	-1.50563
WBGene00006977	zif-1	protein_coding_gene	III + 9002779 9004839	4291.8	3574.23	1518.29	1263.8	2262.11	0.181258	-8.30478	1e-16	9.66e-16	+	-1.50531
WBGene00018366	F42H10.2	protein_coding_gene	III + 8490620 8491104	393.224	317.755	142.697	113.826	209.077	0.256585	-5.86365	4.53e-09	1.58e-08	+	-1.50452
WBGene00003177	mec-15	protein_coding_gene	II - 10236936 10239695	2020.56	1850.94	710.63	659.521	1125.05	0.158279	-9.5054	1.99e-21	4.07e-20	+	-1.50451
WBGene00007702	C24H11.5	protein_coding_gene	III + 11780233 11781041	176.915	168.142	71.3484	54.4021	102.968	0.331197	-4.54263	5.56e-06	1.32e-05	+	-1.50451
WBGene00021832	syp-5	protein_coding_gene	I - 3193528 3198838	2091.47	1660.83	724.9	606.792	942.353	0.195816	-7.68262	1.56e-14	1.11e-13	+	-1.50438
WBGene00020819	T26A5.2	protein_coding_gene	III + 6467305 6471645	2989.65	2555.08	1004.59	953.292	1462.48	0.174449	-8.6232	6.51e-18	7.55e-17	+	-1.5043
WBGene00003035	lin-52	protein_coding_gene	III - 9824083 9824750	589.478	613.548	211.191	212.587	406.446	0.191158	-7.86942	3.56e-15	2.75e-14	+	-1.5043
WBGene00018678	tdpo-1	protein_coding_gene	IV + 1959854 1963240	1438.96	1306.71	567.933	413.456	761.283	0.214117	-7.02546	2.13e-12	1.13e-11	+	-1.50427
WBGene00007912	figo-1	protein_coding_gene	I + 8336966 8341828	3269.71	2683.41	1087.35	1016.06	1697.83	0.165708	-9.07753	1.11e-19	1.67e-18	+	-1.50422
WBGene00044459	Y55F3C.9	protein_coding_gene	IV - 719766 728195	219.174	167.456	71.3484	66.1194	102.7	0.337685	-4.45235	8.49e-06	1.97e-05	+	-1.50349
WBGene00018071	F35H10.6	protein_coding_gene	IV + 8299936 8300647	585.897	558.644	225.461	184.967	338.238	0.230698	-6.51708	7.17e-11	3.14e-10	+	-1.50347
WBGene00011051	pfs-2	protein_coding_gene	II + 14358366 14361684	5553.84	5146.53	1860.77	1912.44	3047.99	0.135155	-11.1178	1.03e-28	4.82e-27	+	-1.50263
WBGene00022166	Y71H2AM.1	protein_coding_gene	III + 2827070 2833037	1464.03	1278.57	442.36	516.401	800.13	0.176167	-8.52812	1.49e-17	1.64e-16	+	-1.50238
WBGene00022269	aatf-1	protein_coding_gene	I + 1601838 1607219	1981.88	1700.64	719.192	592.564	993.7	0.177573	-8.46031	2.67e-17	2.8e-16	+	-1.50232
WBGene00006976	zhp-3	protein_coding_gene	I - 8529376 8531342	1246.28	1042.48	456.63	362.402	610.452	0.199028	-7.54769	4.43e-14	2.96e-13	+	-1.5022
WBGene00022138	trpp-10	protein_coding_gene	I + 1895161 1923240	2659.46	2232.52	901.844	830.259	1306.04	0.178623	-8.40941	4.12e-17	4.2e-16	+	-1.50212
WBGene00012723	Y39G8B.2	protein_coding_gene	II - 13973852 13976221	448.376	429.621	185.506	133.076	244.428	0.268027	-5.6019	2.12e-08	6.83e-08	+	-1.50146
WBGene00007616	rpoa-12	protein_coding_gene	V - 14422725 14423304	835.87	693.845	288.248	256.945	422.437	0.206372	-7.27509	3.46e-13	2.03e-12	+	-1.50138
WBGene00011527	cchl-1	protein_coding_gene	II - 11235052 11236387	2941.66	2749.99	1124.45	902.238	1640.45	0.164598	-9.12041	7.48e-20	1.16e-18	+	-1.50121
WBGene00016793	arp-11	protein_coding_gene	IV - 7900203 7902271	2059.95	1811.13	662.113	701.368	1093.72	0.160794	-9.33435	1.02e-20	1.83e-19	+	-1.5009
WBGene00012522	Y32B12B.2	protein_coding_gene	V + 16538396 16549849	3942.27	3621.58	1575.37	1117.33	1958.88	0.190379	-7.88088	3.25e-15	2.52e-14	+	-1.50036
WBGene00003020	lin-35	protein_coding_gene	I + 5807709 5815637	7043.65	6512.26	2597.08	2210.4	3802.58	0.155798	-9.62546	6.24e-22	1.38e-20	+	-1.49963
WBGene00016373	swd-2.1	protein_coding_gene	IV + 7776025 7778022	839.451	681.491	279.686	261.13	435.105	0.203907	-7.35428	1.92e-13	1.17e-12	+	-1.49959
WBGene00010699	trpp-6	protein_coding_gene	V + 9991895 9992792	712.674	631.392	285.394	202.543	381.715	0.226292	-6.62402	3.5e-11	1.59e-10	+	-1.49896
WBGene00014028	trxr-2	protein_coding_gene	III + 8913769 8916459	406.833	410.405	125.573	156.511	278.425	0.223376	-6.7092	1.96e-11	9.22e-11	+	-1.49867
WBGene00016171	C27F2.10	protein_coding_gene	III - 4985019 4986898	2347.17	2025.94	833.349	723.966	1138.5	0.169414	-8.84489	9.16e-19	1.21e-17	+	-1.49845
WBGene00000196	aars-1	protein_coding_gene	II - 11460205 11464497	1443.97	1103.56	442.36	457.814	692.44	0.195684	-7.65502	1.93e-14	1.36e-13	+	-1.49796
WBGene00008410	D2023.6	protein_coding_gene	V + 11827354 11829370	3039.79	2531.74	1164.41	824.401	1489	0.211741	-7.07207	1.53e-12	8.28e-12	+	-1.49745
WBGene00020404	T10B11.8	protein_coding_gene	I - 6951890 6954252	1635.93	1312.2	565.079	487.108	861.656	0.190313	-7.86703	3.63e-15	2.8e-14	+	-1.4972
WBGene00015104	B0280.9	protein_coding_gene	III - 7120905 7122895	2643.7	2144.67	930.383	775.857	1344.89	0.191711	-7.80871	5.78e-15	4.35e-14	+	-1.49702
WBGene00011615	lsd-1	protein_coding_gene	X + 11948844 11951893	1614.44	1349.94	579.349	481.249	815.225	0.187867	-7.96644	1.63e-15	1.33e-14	+	-1.49663
WBGene00004214	ptp-2	protein_coding_gene	II + 5918647 5921617	5028.83	4355.92	1934.97	1409.43	2517.09	0.186079	-8.04281	8.78e-16	7.45e-15	+	-1.4966
WBGene00010787	K12D12.5	protein_coding_gene	II + 11861029 11863517	1931.02	1673.19	679.237	603.445	971.148	0.208434	-7.18	6.97e-13	3.95e-12	+	-1.49656
WBGene00002180	jtr-1	protein_coding_gene	IV + 1420929 1421790	923.253	728.846	319.641	272.847	511.072	0.207927	-7.1943	6.28e-13	3.57e-12	+	-1.49589
WBGene00011391	mrps-12	protein_coding_gene	V + 20838080 20838768	514.988	463.936	199.776	155.674	268.973	0.230093	-6.50111	7.97e-11	3.48e-10	+	-1.49586
WBGene00008081	athp-1	protein_coding_gene	III + 10881766 10893696	4902.05	4071.79	1715.22	1477.23	2317.47	0.171707	-8.71069	3.02e-18	3.68e-17	+	-1.49568
WBGene00022034	deps-1	protein_coding_gene	I + 506473 509056	8688.89	7575.33	3147.89	2635.57	4353.2	0.157234	-9.51041	1.9e-21	3.93e-20	+	-1.49536
WBGene00001431	fkb-6	protein_coding_gene	V + 20846158 20847727	7747.73	6639.91	2385.89	2706.71	4073.98	0.154034	-9.70742	2.8e-22	6.54e-21	+	-1.49527
WBGene00004975	spe-39	protein_coding_gene	V + 6785451 6787864	2089.32	1765.15	807.664	574.988	1052.91	0.209987	-7.12008	1.08e-12	5.95e-12	+	-1.49512
WBGene00008136	C47D12.2	protein_coding_gene	II + 11676306 11679197	5356.16	4357.29	1889.31	1568.45	2677.47	0.178274	-8.38654	5.01e-17	5.05e-16	+	-1.4951
WBGene00013041	pstk-1	protein_coding_gene	III + 12466610 12468293	152.562	167.456	79.9102	41.0108	82.1529	0.403107	-3.70831	0.000208648	0.000408443	+	-1.49484
WBGene00013561	Y75B8A.31	protein_coding_gene	III + 12351642 12354914	858.074	709.629	214.045	328.086	513.516	0.233001	-6.41457	1.41e-10	5.97e-10	+	-1.4946
WBGene00011819	hal-2	protein_coding_gene	III - 10087188 10088931	900.333	728.159	313.933	270.336	443.367	0.208235	-7.17709	7.12e-13	4.03e-12	+	-1.49452
WBGene00016323	pmlr-1	protein_coding_gene	I + 3782118 3783294	2278.41	1986.82	779.125	739.031	1183.92	0.161393	-9.25675	2.11e-20	3.55e-19	+	-1.49397
WBGene00015974	snrp-40.2	protein_coding_gene	I + 4193241 4203303	1140.99	1030.82	390.989	381.651	639.319	0.178791	-8.35355	6.62e-17	6.57e-16	+	-1.49354
WBGene00194986	pigb-1	protein_coding_gene	II - 4991587 4993077	896.035	901.792	362.45	287.913	522.444	0.190428	-7.84058	4.48e-15	3.42e-14	+	-1.49307
WBGene00018991	F56F11.4	protein_coding_gene	III + 2856229 2865517	2170.25	1962.8	781.978	694.673	1086.55	0.169933	-8.78378	1.58e-18	2.01e-17	+	-1.49266
WBGene00019724	M02B7.2	protein_coding_gene	IV + 3803581 3804949	239.229	214.124	102.742	66.1194	134.919	0.316275	-4.71831	2.38e-06	5.93e-06	+	-1.49229
WBGene00008218	nasp-2	protein_coding_gene	V - 13310186 13312260	29721.7	23233.8	10137.2	8698.47	16224.5	0.172325	-8.6588	4.77e-18	5.67e-17	+	-1.49213
WBGene00021332	Y34D9A.7	protein_coding_gene	I + 1041472 1049600	3213.84	3037.54	1181.53	1051.22	1850.2	0.148057	-10.078	6.91e-24	1.98e-22	+	-1.49212
WBGene00003864	oma-1	protein_coding_gene	IV + 8888976 8890999	6091.75	5545.95	2525.73	1631.23	3165.48	0.216764	-6.88214	5.9e-12	2.95e-11	+	-1.4918
WBGene00002879	let-754	protein_coding_gene	III - 7949971 7953308	2442.43	1898.98	824.788	726.477	1254.1	0.186778	-7.98463	1.41e-15	1.16e-14	+	-1.49135
WBGene00006444	shn-1	protein_coding_gene	II - 11384466 11390965	1072.95	1004.74	328.203	400.065	648.178	0.181389	-8.22083	2.02e-16	1.89e-15	+	-1.49117
WBGene00010231	F58B3.4	protein_coding_gene	IV - 11628749 11631850	2035.6	1673.87	642.136	674.586	1109.94	0.175612	-8.48924	2.08e-17	2.22e-16	+	-1.49081
WBGene00010094	tsfm-1	protein_coding_gene	V - 12270271 12271551	741.324	673.256	271.124	237.695	417.214	0.210075	-7.09523	1.29e-12	7.05e-12	+	-1.49053
WBGene00007917	chdh-1	protein_coding_gene	II - 8696591 8698928	1207.61	938.166	376.72	385.836	606.818	0.197143	-7.55925	4.05e-14	2.72e-13	+	-1.49026
WBGene00006613	trm-1	protein_coding_gene	V - 14183123 14185612	2311.36	2034.87	716.338	821.053	1128.31	0.165264	-9.01735	1.93e-19	2.8e-18	+	-1.49024
WBGene00010971	R01E6.7	protein_coding_gene	X - 13567195 13569954	58.0167	45.2955	19.9776	17.5761	43.8818	0.488397	-3.05074	0.0022828	0.00389089	+	-1.48997
WBGene00000080	adr-2	protein_coding_gene	III - 7231039 7232882	3928.66	3362.85	1327.08	1272.17	2082.99	0.159682	-9.33052	1.05e-20	1.89e-19	+	-1.48992
WBGene00017002	D1007.4	protein_coding_gene	I - 4579964 4580601	361.709	365.109	156.966	111.315	208.801	0.253348	-5.87871	4.13e-09	1.45e-08	+	-1.48936
WBGene00015975	cas-2	protein_coding_gene	I + 4190158 4193129	1856.53	1686.23	593.619	661.194	986.732	0.168597	-8.8323	1.03e-18	1.34e-17	+	-1.4891
WBGene00017843	F26G5.1	protein_coding_gene	V + 4975478 4977502	1419.62	1143.37	542.248	381.651	652.683	0.25426	-5.85582	4.75e-09	1.65e-08	+	-1.4889
WBGene00003155	mcm-3	protein_coding_gene	V - 15056719 15059599	16631.4	15041.5	5839.15	5453.6	9211.94	0.137963	-10.7913	3.79e-27	1.49e-25	+	-1.4888
WBGene00008387	zhp-2	protein_coding_gene	I - 8485810 8487062	321.599	283.44	114.157	103.782	162.255	0.261585	-5.69053	1.27e-08	4.18e-08	+	-1.48856
WBGene00001808	gut-2	protein_coding_gene	V + 13497690 13498819	635.318	551.095	242.585	189.152	345.397	0.224712	-6.62419	3.49e-11	1.59e-10	+	-1.48853
WBGene00008769	mrpl-13	protein_coding_gene	I + 7307117 7308626	706.944	590.9	254	215.097	357.692	0.213904	-6.95808	3.45e-12	1.78e-11	+	-1.48836
WBGene00022881	ZK1248.11	protein_coding_gene	II - 5827587 5828586	1202.59	1006.11	462.338	337.293	627.292	0.222936	-6.67496	2.47e-11	1.15e-10	+	-1.48809
WBGene00011731	acbp-5	protein_coding_gene	III - 13639893 13641688	1433.23	1239.45	567.933	400.901	864.808	0.20502	-7.25816	3.92e-13	2.28e-12	+	-1.48807
WBGene00304792	Y71F9AL.25	protein_coding_gene	I + 2888900 2889355	252.122	286.185	119.865	79.5107	136.81	0.314979	-4.72405	2.31e-06	5.77e-06	+	-1.48798
WBGene00008400	drh-3	protein_coding_gene	I + 7820831 7826378	4904.2	4065.61	1803.69	1409.43	2597.11	0.183169	-8.12257	4.56e-16	4.03e-15	+	-1.4878
WBGene00017799	F25G6.8	protein_coding_gene	V - 8564303 8565175	1131.68	945.715	439.506	314.695	594.968	0.223801	-6.64219	3.09e-11	1.42e-10	+	-1.48653
WBGene00003482	mua-3	protein_coding_gene	III + 10160697 10183529	4731.58	4618.77	1369.89	1947.59	2310.45	0.187233	-7.93765	2.06e-15	1.65e-14	+	-1.48619
WBGene00007788	C28A5.1	protein_coding_gene	III - 4429615 4434344	1346.56	1244.94	448.068	473.717	721.483	0.177434	-8.37547	5.5e-17	5.52e-16	+	-1.48609
WBGene00086551	D2005.7	protein_coding_gene	I + 7819579 7820478	642.481	502.368	214.045	197.521	322.298	0.225347	-6.59303	4.31e-11	1.94e-10	+	-1.48572
WBGene00022452	Y110A2AR.1	protein_coding_gene	II + 2919710 2920904	4007.45	3467.85	1501.17	1181.78	1890.89	0.19838	-7.48538	7.13e-14	4.63e-13	+	-1.48495
WBGene00020273	urb-1	protein_coding_gene	V - 6417495 6424155	2106.51	2019.77	784.832	698.02	1179.29	0.163783	-9.06506	1.25e-19	1.86e-18	+	-1.4847
WBGene00008639	F10B5.2	protein_coding_gene	II + 8144762 8147236	1403.86	1264.16	462.338	487.945	730.208	0.170038	-8.7277	2.6e-18	3.2e-17	+	-1.48405
WBGene00013269	Y57A10A.29	protein_coding_gene	II + 12279561 12280595	556.53	507.172	214.045	174.087	334.088	0.216003	-6.86894	6.47e-12	3.22e-11	+	-1.48371
WBGene00003076	lsm-1	protein_coding_gene	II + 11126950 11127528	868.101	755.611	351.034	243.554	478.022	0.222307	-6.67348	2.5e-11	1.16e-10	+	-1.48356
WBGene00021123	W09G12.9	protein_coding_gene	IV + 1216590 1218527	210.579	187.359	57.0787	79.5107	136.833	0.296665	-4.99903	5.76e-07	1.55e-06	+	-1.48303
WBGene00017696	polk-1	protein_coding_gene	III - 8626258 8628590	3571.97	3119.21	1349.91	1056.24	1730.44	0.202356	-7.32776	2.34e-13	1.41e-12	+	-1.48282
WBGene00021596	spsb-2	protein_coding_gene	II + 15230343 15232803	1903.81	1621.72	699.214	573.314	867.23	0.186801	-7.93756	2.06e-15	1.65e-14	+	-1.48274
WBGene00013422	popl-5	protein_coding_gene	III - 11485479 11487345	536.475	465.995	159.82	192.5	298.367	0.221529	-6.69149	2.21e-11	1.03e-10	+	-1.48235
WBGene00020006	set-15	protein_coding_gene	IV - 4776364 4780229	968.377	828.358	302.517	335.619	499.636	0.196425	-7.54651	4.47e-14	2.98e-13	+	-1.48232
WBGene00001155	ech-6	protein_coding_gene	III - 9751552 9752883	3552.63	2628.51	1101.62	1110.64	1917.63	0.182149	-8.136	4.09e-16	3.64e-15	+	-1.48196
WBGene00009944	mtcu-2	protein_coding_gene	II - 10030889 10033213	2340.72	1827.6	830.495	672.075	1113.49	0.207681	-7.13311	9.81e-13	5.44e-12	+	-1.48142
WBGene00018456	fbxc-39	protein_coding_gene	II + 988737 991146	297.246	325.304	102.742	117.174	150.622	0.267637	-5.53493	3.11e-08	9.81e-08	+	-1.48135
WBGene00021559	Y45G5AM.7	protein_coding_gene	V - 4166635 4170238	2798.41	2317.62	890.428	938.227	1389.69	0.167486	-8.84433	9.21e-19	1.21e-17	+	-1.4813
WBGene00022488	orc-3	protein_coding_gene	III + 1208133 1213650	2209.65	2117.22	781.978	769.162	1213.73	0.148679	-9.96304	2.21e-23	5.96e-22	+	-1.4813
WBGene00020398	cerk-1	protein_coding_gene	I + 6931138 6936928	2998.96	2457.62	1013.15	946.596	1614.39	0.166672	-8.88471	6.41e-19	8.55e-18	+	-1.48083
WBGene00018409	F44B9.8	protein_coding_gene	III - 8028133 8029649	3614.94	3224.22	1341.35	1122.36	1811.49	0.165368	-8.95348	3.44e-19	4.75e-18	+	-1.48062
WBGene00020096	R144.6	protein_coding_gene	III - 5003197 5004721	951.187	822.868	333.911	306.326	544.528	0.189577	-7.80757	5.83e-15	4.39e-14	+	-1.48014
WBGene00022864	ZK1236.5	protein_coding_gene	III - 8431608 8432214	502.811	406.287	191.214	143.119	249.182	0.249335	-5.935	2.94e-09	1.05e-08	+	-1.4798
WBGene00022852	ZK1127.5	protein_coding_gene	II + 7050672 7051983	1359.45	1225.72	448.068	475.39	718.839	0.172859	-8.55821	1.15e-17	1.29e-16	+	-1.47936
WBGene00012941	Y47D3B.4	protein_coding_gene	III + 11405349 11409490	98.8432	80.9828	48.5169	21.7608	47.0547	0.493564	-2.99593	0.00273609	0.00460819	+	-1.47868
WBGene00001823	hap-1	protein_coding_gene	III + 5263943 5264996	412.563	428.935	156.966	147.304	282.08	0.214437	-6.89512	5.38e-12	2.71e-11	+	-1.47857
WBGene00020541	fbxb-81	protein_coding_gene	III - 140072 141217	55.8679	61.7666	19.9776	21.7608	30.2956	0.525245	-2.81484	0.00488009	0.00791812	+	-1.47848
WBGene00019004	xpg-1	protein_coding_gene	I + 6558694 6562346	2670.92	2041.73	867.597	826.912	1390.26	0.181237	-8.15535	3.48e-16	3.13e-15	+	-1.47805
WBGene00018680	tsen-54	protein_coding_gene	IV + 1948191 1953317	530.745	486.583	214.045	160.695	269.051	0.232794	-6.34867	2.17e-10	8.95e-10	+	-1.47793
WBGene00012119	T28C6.3	protein_coding_gene	IV + 8820341 8821265	127.493	131.082	48.5169	45.1956	70.5451	0.359574	-4.11016	3.95e-05	8.44e-05	+	-1.47791
WBGene00012767	fcd-2	protein_coding_gene	IV + 15025710 15037036	6107.51	5579.58	2166.14	2037.15	3148.66	0.141645	-10.4305	1.8e-25	6.02e-24	+	-1.47743
WBGene00006940	wee-1.3	protein_coding_gene	II - 9713737 9716467	7466.24	6749.71	2605.64	2503.33	3864.18	0.151477	-9.75328	1.79e-22	4.26e-21	+	-1.4774
WBGene00008722	F12F6.7	protein_coding_gene	IV - 11558737 11561833	3432.3	2876.26	1264.29	1013.55	1777.28	0.191067	-7.73218	1.06e-14	7.71e-14	+	-1.47737
WBGene00015267	chin-1	protein_coding_gene	III - 1031318 1037212	2369.37	1955.26	876.158	689.651	1228.7	0.193838	-7.62148	2.51e-14	1.73e-13	+	-1.47733
WBGene00012396	Y6D1A.2	protein_coding_gene	II - 11818182 11819924	64.463	59.0214	19.9776	23.4347	32.3682	0.512636	-2.88173	0.00395495	0.00649636	+	-1.47728
WBGene00000526	clc-5	protein_coding_gene	X + 7433569 7435736	167.604	184.613	42.809	76.1629	114.808	0.339653	-4.34715	1.38e-05	3.12e-05	+	-1.47652
WBGene00019738	clec-265	protein_coding_gene	X + 3031783 3033117	69.4768	24.0203	14.2697	18.413	25.7172	0.685018	-2.15523	0.0311442	0.0443745	+	-1.47637
WBGene00011730	drr-2	protein_coding_gene	III - 13642420 13643570	2686.67	2308.01	976.046	830.259	1580.48	0.167887	-8.79381	1.45e-18	1.85e-17	+	-1.47637
WBGene00018735	F53B1.2	protein_coding_gene	X + 2108982 2111441	1028.54	812.574	342.472	322.228	591.236	0.197139	-7.48681	7.06e-14	4.59e-13	+	-1.47594
WBGene00012845	set-24	protein_coding_gene	II - 12114971 12130968	3178.02	2773.32	1158.7	991.792	1613.64	0.169455	-8.70892	3.07e-18	3.73e-17	+	-1.47577
WBGene00007643	2003-03-01	protein_coding_gene	I - 9416704 9418885	3953.73	3375.89	1586.79	1065.44	1903.91	0.218804	-6.74452	1.54e-11	7.32e-11	+	-1.47573
WBGene00005021	sqv-3	protein_coding_gene	III - 9778782 9780354	814.382	695.903	308.225	244.391	435.969	0.211438	-6.97907	2.97e-12	1.55e-11	+	-1.47564
WBGene00021282	set-21	protein_coding_gene	IV + 4390844 4393406	1333.67	1091.9	448.068	426.847	637.95	0.187751	-7.85763	3.91e-15	3.01e-14	+	-1.47527
WBGene00006536	tbb-1	protein_coding_gene	III - 10740868 10742432	15719.7	13539.9	5356.84	5173.22	8208.33	0.148969	-9.90028	4.15e-23	1.08e-21	+	-1.47483
WBGene00008459	mrpl-53	protein_coding_gene	II + 9597622 9598201	317.301	339.03	151.259	94.5759	188.315	0.298269	-4.94353	7.67e-07	2.03e-06	+	-1.4745
WBGene00021088	W08E12.7	protein_coding_gene	IV + 3295135 3297225	10506	9978.73	3961.26	3425.66	5765.76	0.140908	-10.4638	1.27e-25	4.28e-24	+	-1.47444
WBGene00016501	C37C3.9	protein_coding_gene	V - 7852280 7854700	4276.04	3597.56	1615.33	1234.51	2080.85	0.183414	-8.03831	9.11e-16	7.72e-15	+	-1.47434
WBGene00012360	tat-3	protein_coding_gene	III - 10722147 10730705	10301.2	8816.84	3732.95	3161.18	5120.37	0.162293	-9.08358	1.05e-19	1.59e-18	+	-1.4742
WBGene00013724	Y106G6H.14	protein_coding_gene	I - 10472196 10473389	703.363	621.097	236.877	239.369	406.997	0.199085	-7.40436	1.32e-13	8.21e-13	+	-1.4741
WBGene00003957	pcp-2	protein_coding_gene	IV - 9160588 9165127	630.305	276.577	171.236	156.511	249.48	0.357523	-4.12291	3.74e-05	8.02e-05	+	-1.47403
WBGene00006795	unc-61	protein_coding_gene	V - 14731064 14734237	3658.63	3489.13	1221.48	1342.48	2126.71	0.141979	-10.3814	3.01e-25	9.74e-24	+	-1.47395
WBGene00011054	arrd-13	protein_coding_gene	II + 13758408 13761235	970.526	943.656	302.517	375.793	541.445	0.188842	-7.80376	6.01e-15	4.52e-14	+	-1.47368
WBGene00004882	smg-4	protein_coding_gene	V - 9775935 9777745	1830.75	1546.22	636.428	585.032	993.527	0.170574	-8.63907	5.67e-18	6.65e-17	+	-1.4736
WBGene00007488	dph-2	protein_coding_gene	II - 10702510 10714297	1378.79	1098.07	470.899	426.01	682.326	0.199098	-7.39925	1.37e-13	8.51e-13	+	-1.47318
WBGene00018585	F48A11.4	protein_coding_gene	II - 213169 216621	3154.39	2764.4	1218.63	930.694	1709.58	0.181186	-8.12685	4.41e-16	3.9e-15	+	-1.47247
WBGene00001585	gfl-1	protein_coding_gene	IV + 11521290 11522214	671.131	610.117	228.315	232.673	353.916	0.199143	-7.39191	1.45e-13	8.98e-13	+	-1.47205
WBGene00007592	C14H10.2	protein_coding_gene	X - 10242325 10252881	1185.4	1069.93	376.72	429.358	706.572	0.186752	-7.88188	3.22e-15	2.5e-14	+	-1.47196
WBGene00021756	Y50D7A.8	protein_coding_gene	III - 333618 343241	1834.33	1858.49	582.203	734.847	1051.08	0.174729	-8.42227	3.69e-17	3.8e-16	+	-1.47161
WBGene00002226	klp-16	protein_coding_gene	I + 9512452 9514637	3090.64	2434.29	1138.72	864.575	1501.39	0.224672	-6.5497	5.77e-11	2.55e-10	+	-1.47154
WBGene00009246	gfm-1	protein_coding_gene	II + 13117483 13122016	3776.81	3433.54	1375.6	1233.67	2035.96	0.157925	-9.31599	1.21e-20	2.13e-19	+	-1.47123
WBGene00015147	B0336.7	protein_coding_gene	III - 5694729 5697366	1711.85	1390.43	607.888	519.749	839.149	0.186165	-7.9025	2.73e-15	2.14e-14	+	-1.47117
WBGene00016564	cmt-1	protein_coding_gene	I - 4449879 4450927	1487.66	1283.37	596.473	418.478	820.608	0.211917	-6.94178	3.87e-12	1.99e-11	+	-1.47108
WBGene00001497	fars-1	protein_coding_gene	I - 6211981 6214685	4625.58	3953.75	1695.24	1413.62	2524.44	0.163481	-8.99695	2.32e-19	3.33e-18	+	-1.47083
WBGene00007974	dhfr-1	protein_coding_gene	I + 8736213 8737038	1511.3	1273.08	545.102	468.695	861.16	0.179115	-8.20869	2.24e-16	2.08e-15	+	-1.4703
WBGene00011576	rmh-2	protein_coding_gene	V - 9927781 9930775	1073.67	927.185	399.551	331.434	494.873	0.20195	-7.27802	3.39e-13	1.99e-12	+	-1.46979
WBGene00012972	rsa-2	protein_coding_gene	III + 11063479 11068759	6169.82	5761.45	2046.27	2251.41	3222.13	0.13938	-10.5452	5.35e-26	1.9e-24	+	-1.46979
WBGene00011216	usp-46	protein_coding_gene	III + 9776623 9778850	1999.07	1659.46	767.709	568.292	1015.85	0.198974	-7.38581	1.52e-13	9.38e-13	+	-1.46958
WBGene00013235	Y56A3A.16	protein_coding_gene	III - 11910176 11914320	4113.45	3749.23	1632.45	1225.3	2314.77	0.179235	-8.19745	2.46e-16	2.26e-15	+	-1.46927
WBGene00011597	zim-1	protein_coding_gene	IV + 10547086 10555513	2423.81	1908.59	930.383	649.477	1122.86	0.219063	-6.70626	2e-11	9.4e-11	+	-1.46909
WBGene00020111	R151.8	protein_coding_gene	III - 7226807 7229787	2732.51	2397.92	1027.42	838.629	1431.04	0.176649	-8.31642	9.07e-17	8.82e-16	+	-1.46909
WBGene00017547	alfa-1	protein_coding_gene	II - 7658325 7662522	3144.36	2681.36	1164.41	952.455	1655.5	0.18009	-8.15679	3.44e-16	3.1e-15	+	-1.46895
WBGene00016324	acs-24	protein_coding_gene	I + 3774634 3777468	68.7605	74.1199	34.2472	20.9239	41.465	0.48108	-3.05249	0.00226953	0.00386963	+	-1.46849
WBGene00011342	T01G5.7	protein_coding_gene	V + 15111960 15113638	272.893	181.868	117.011	56.076	129.587	0.394305	-3.7239	0.000196169	0.000385212	+	-1.46835
WBGene00020068	cra-1	protein_coding_gene	III - 6865206 6869460	4809.65	4152.09	1706.65	1540.83	2465.25	0.157557	-9.31799	1.19e-20	2.11e-19	+	-1.46812
WBGene00000813	csn-1	protein_coding_gene	V - 17861368 17870651	3470.26	3054.01	1184.38	1175.08	1901.39	0.154536	-9.49757	2.15e-21	4.35e-20	+	-1.46771
WBGene00000585	cogc-2	protein_coding_gene	IV - 7036957 7039580	3793.29	3119.9	1327.08	1180.11	1877.34	0.182391	-8.04506	8.62e-16	7.33e-15	+	-1.46735
WBGene00009211	wdr-46	protein_coding_gene	IV + 12372253 12374834	2904.42	2531.06	938.945	1020.25	1507.62	0.158449	-9.26072	2.03e-20	3.44e-19	+	-1.46735
WBGene00020375	pigv-1	protein_coding_gene	I + 6185462 6188152	9138.7	7906.12	3450.41	2731.82	5100.37	0.167454	-8.76131	1.93e-18	2.42e-17	+	-1.46712
WBGene00009442	F35G12.5	protein_coding_gene	III + 4584118 4586756	767.826	671.883	276.832	246.902	391.028	0.271131	-5.41109	6.26e-08	1.89e-07	+	-1.46711
WBGene00015852	C16C8.14	protein_coding_gene	II + 3449814 3451058	274.326	217.556	82.7641	92.902	151.255	0.293769	-4.99377	5.92e-07	1.59e-06	+	-1.46701
WBGene00000536	clk-1	protein_coding_gene	III + 5277894 5279344	467.715	451.582	179.798	157.348	293.028	0.225724	-6.49799	8.14e-11	3.55e-10	+	-1.46675
WBGene00010233	rbm-17	protein_coding_gene	IV + 11638316 11640097	1028.54	1001.99	422.383	324.739	585.888	0.200434	-7.31683	2.54e-13	1.52e-12	+	-1.46655
WBGene00023244	C24H12.3	pseudogene	II + 430014 432732	126.777	158.534	65.6405	42.6847	72.354	0.384525	-3.81374	0.000136882	0.000274598	+	-1.46648
WBGene00000462	ceh-41	protein_coding_gene	X - 1846608 1848675	382.48	315.696	145.551	113.826	213.69	0.253908	-5.77274	7.8e-09	2.65e-08	+	-1.46575
WBGene00022532	ZC155.4	protein_coding_gene	III - 5211781 5215475	3379.29	2722.53	1201.51	1018.57	1764.76	0.175464	-8.35256	6.68e-17	6.61e-16	+	-1.46558
WBGene00016592	erl-1	protein_coding_gene	IV + 12287928 12289392	732.013	587.469	248.292	231.837	412.485	0.236578	-6.19323	5.89e-10	2.3e-09	+	-1.46518
WBGene00008532	dpt-1	protein_coding_gene	I - 8429926 8435865	5548.83	5029.86	1900.72	1930.02	3062.89	0.13786	-10.6255	2.27e-26	8.29e-25	+	-1.46484
WBGene00020742	T23H2.3	protein_coding_gene	I - 6441644 6446465	5974.29	5273.49	2086.23	1993.63	2856.24	0.150549	-9.72751	2.3e-22	5.41e-21	+	-1.46446
WBGene00001423	fib-1	protein_coding_gene	V - 15000651 15002223	11373.4	9129.79	3867.08	3569.61	5645.75	0.162231	-9.02609	1.78e-19	2.61e-18	+	-1.46432
WBGene00010847	M04B2.4	protein_coding_gene	IV - 11518426 11521031	1450.42	1183.86	476.607	477.901	715.95	0.184321	-7.94395	1.96e-15	1.57e-14	+	-1.46424
WBGene00018698	vha-18	protein_coding_gene	V - 8411775 8413482	2831.36	2306.64	987.462	880.477	1281.67	0.201825	-7.2543	4.04e-13	2.34e-12	+	-1.46409
WBGene00001060	dpf-7	protein_coding_gene	IV - 4799384 4802594	2097.2	2080.85	821.934	703.879	1283.71	0.163359	-8.96159	3.2e-19	4.44e-18	+	-1.46395
WBGene00022759	ZK546.2	protein_coding_gene	II + 4946027 4948071	2647.28	2309.38	1024.56	787.575	1460.64	0.186197	-7.86123	3.8e-15	2.93e-14	+	-1.46374
WBGene00013881	mans-4	protein_coding_gene	IV - 9076501 9078569	1873.01	1547.6	690.653	561.597	939.105	0.185766	-7.87654	3.37e-15	2.61e-14	+	-1.46319
WBGene00021828	Y54E10A.6	protein_coding_gene	I + 3163688 3168057	3272.57	3061.56	1247.17	1063.77	1703.44	0.15547	-9.40896	5.01e-21	9.59e-20	+	-1.46282
WBGene00011348	T01H3.2	protein_coding_gene	II - 7874238 7877994	2912.29	2487.82	930.383	1021.92	1668.34	0.158787	-9.20982	3.27e-20	5.34e-19	+	-1.4624
WBGene00018577	asna-2	pseudogene	X + 2382691 2384764	184.794	115.984	59.9327	51.0543	83.5792	0.385173	-3.79634	0.000146847	0.000293371	+	-1.46225
WBGene00006061	stl-1	protein_coding_gene	I - 9486645 9488029	2044.91	1833.09	696.36	709.738	1123.31	0.159487	-9.1675	4.84e-20	7.71e-19	+	-1.4621
WBGene00022883	ZK1248.15	protein_coding_gene	II - 5836781 5838553	1645.24	1327.3	636.428	456.14	789.611	0.223838	-6.5287	6.63e-11	2.92e-10	+	-1.46137
WBGene00020558	T19B4.5	protein_coding_gene	I + 5674304 5676609	3369.26	2892.73	1261.44	1026.94	1715.85	0.174413	-8.37568	5.49e-17	5.52e-16	+	-1.46083
WBGene00001869	him-10	protein_coding_gene	III + 5803260 5805112	2830.64	2356.05	993.17	898.053	1474.51	0.173756	-8.40543	4.26e-17	4.34e-16	+	-1.4605
WBGene00021315	Y32H12A.7	protein_coding_gene	III - 5382287 5385407	2329.26	1889.37	819.08	722.292	1227.05	0.176763	-8.25908	1.47e-16	1.4e-15	+	-1.4599
WBGene00006387	taf-6.1	protein_coding_gene	II + 1127976 1132352	1569.32	1428.18	593.619	506.358	810.081	0.17163	-8.50535	1.81e-17	1.96e-16	+	-1.45977
WBGene00012710	Y39C12A.9	protein_coding_gene	IV - 12257525 12259211	95.262	93.3362	34.2472	34.3152	60.125	0.390256	-3.73951	0.000184381	0.000363592	+	-1.45936
WBGene00019087	citk-2	protein_coding_gene	II + 4999520 5003806	11779.5	10597.8	4198.14	3944.57	5977.86	0.16177	-9.02097	1.86e-19	2.72e-18	+	-1.45932
WBGene00003136	mau-2	protein_coding_gene	I + 8125801 8130039	2627.22	2240.07	930.383	846.162	1353.46	0.175397	-8.31804	8.94e-17	8.71e-16	+	-1.45896
WBGene00020763	ztf-18	protein_coding_gene	III - 891326 895712	2984.64	2555.76	1058.81	964.172	1443.95	0.166222	-8.77291	1.74e-18	2.2e-17	+	-1.45825
WBGene00021246	Y22D7AL.7	protein_coding_gene	III + 1576751 1580857	590.194	492.074	208.337	189.152	308.721	0.218784	-6.66365	2.67e-11	1.23e-10	+	-1.4579
WBGene00010044	F54C9.9	protein_coding_gene	II + 8578049 8581513	2039.18	1767.9	630.72	745.727	1037.42	0.184775	-7.88935	3.04e-15	2.36e-14	+	-1.45775
WBGene00013383	aptf-2	protein_coding_gene	IV - 13413555 13416051	907.495	727.473	328.203	274.521	451.893	0.215049	-6.7751	1.24e-11	5.98e-11	+	-1.45698
WBGene00016311	efr-3	protein_coding_gene	II - 6318086 6321159	6225.69	5400.46	2334.52	1915.79	3341.06	0.162775	-8.95026	3.55e-19	4.88e-18	+	-1.45688
WBGene00001975	hmg-5	protein_coding_gene	IV - 7644895 7646219	1297.85	1061.01	448.068	415.13	714.88	0.192327	-7.57443	3.61e-14	2.43e-13	+	-1.45677
WBGene00019400	K04G7.1	protein_coding_gene	III + 7162712 7164960	2805.57	2451.45	1027.42	897.216	1461.74	0.1742	-8.35986	6.28e-17	6.25e-16	+	-1.45629
WBGene00007207	fask-1	protein_coding_gene	IV + 13100715 13104627	2446.73	2126.83	887.574	788.412	1254.54	0.163729	-8.89098	6.06e-19	8.12e-18	+	-1.45571
WBGene00013188	smg-9	protein_coding_gene	II - 14746890 14752849	1227.66	1218.17	470.899	427.684	700.837	0.166951	-8.71426	2.93e-18	3.57e-17	+	-1.45486
WBGene00006732	uev-3	protein_coding_gene	I + 9310319 9312642	1041.44	1008.17	413.821	343.989	605.998	0.187318	-7.76347	8.26e-15	6.11e-14	+	-1.45423
WBGene00013231	tsen-2	protein_coding_gene	III - 11894793 11898269	880.278	749.434	285.394	306.326	483.414	0.199701	-7.27937	3.35e-13	1.98e-12	+	-1.45369
WBGene00009286	zipt-1	protein_coding_gene	I - 15050797 15052420	3800.45	3340.89	1509.73	1115.66	2144.99	0.184035	-7.8984	2.83e-15	2.21e-14	+	-1.45358
WBGene00021920	mrps-25	protein_coding_gene	IV + 1056892 1057619	796.476	649.922	299.663	237.695	432.999	0.215232	-6.75287	1.45e-11	6.94e-11	+	-1.45344
WBGene00007018	mdt-18	protein_coding_gene	I - 6492720 6495253	899.617	756.984	316.787	292.097	469.896	0.195288	-7.44063	1e-13	6.36e-13	+	-1.45307
WBGene00044063	bpnt-1	protein_coding_gene	II + 4420256 4422319	1310.75	1138.56	433.798	457.814	727.261	0.176347	-8.23725	1.76e-16	1.66e-15	+	-1.45261
WBGene00020935	fnci-1	protein_coding_gene	I - 6745991 6753031	4588.33	4038.85	1592.5	1561.76	2448.61	0.14849	-9.78092	1.36e-22	3.29e-21	+	-1.45237
WBGene00013599	eipr-1	protein_coding_gene	I - 13589178 13598505	1003.47	905.223	413.821	297.956	561.16	0.208751	-6.95738	3.47e-12	1.79e-11	+	-1.45236
WBGene00002229	klp-19	protein_coding_gene	III - 13302717 13307259	13690.5	12645.7	4594.84	5023.4	7100.13	0.176304	-8.2375	1.76e-16	1.66e-15	+	-1.4523
WBGene00007015	mdt-11	protein_coding_gene	III + 5021224 5021960	608.101	570.998	256.854	185.804	368.958	0.224256	-6.47595	9.42e-11	4.07e-10	+	-1.45227
WBGene00018995	ccpp-1	protein_coding_gene	I - 5754312 5760799	5377.64	5033.29	1946.38	1863.9	3103.77	0.134403	-10.8028	3.34e-27	1.33e-25	+	-1.45193
WBGene00003159	mcm-7	protein_coding_gene	V + 4347166 4349768	16161.6	14821.9	5296.91	6022.73	9226.08	0.147186	-9.85899	6.27e-23	1.58e-21	+	-1.45111
WBGene00001093	drp-1	protein_coding_gene	IV + 5538488 5541365	6406.9	5796.45	2477.22	2004.51	3575.43	0.161254	-8.99506	2.36e-19	3.38e-18	+	-1.45049
WBGene00008536	F02H6.3	protein_coding_gene	IV + 14203427 14205354	1417.47	1079.54	490.877	427.684	649.884	0.236963	-6.12033	9.34e-10	3.55e-09	+	-1.45029
WBGene00000275	bub-1	protein_coding_gene	I + 7251941 7255223	11582.6	10529.8	3858.52	4225.79	5890.03	0.154024	-9.4157	4.7e-21	9.03e-20	+	-1.45024
WBGene00011281	R74.7	protein_coding_gene	III + 4204429 4205813	1628.76	1401.41	596.473	520.586	876.211	0.179538	-8.07705	6.64e-16	5.75e-15	+	-1.45014
WBGene00010608	K07A1.1	protein_coding_gene	I - 9582681 9583533	1277.8	1039.05	502.293	358.217	593.901	0.229491	-6.3185	2.64e-10	1.07e-09	+	-1.45004
WBGene00019460	idi-1	protein_coding_gene	III + 8091708 8093042	944.741	854.438	373.866	295.445	543.806	0.204452	-7.08969	1.34e-12	7.33e-12	+	-1.4495
WBGene00020553	ttc-17	protein_coding_gene	V + 8957045 8961935	9731.04	8886.84	3752.93	3081.67	5548.26	0.154328	-9.3913	5.93e-21	1.12e-19	+	-1.44935
WBGene00013324	mrps-7	protein_coding_gene	IV - 14766773 14767730	744.189	681.491	259.708	261.967	377.471	0.198506	-7.30087	2.86e-13	1.69e-12	+	-1.44926
WBGene00010583	K05C4.7	protein_coding_gene	I + 14737702 14738796	2388	2063.69	881.866	758.281	1260.21	0.177413	-8.16642	3.18e-16	2.88e-15	+	-1.44883
WBGene00077539	Y52B11A.12	protein_coding_gene	I + 11012959 11014745	61.598	59.0214	28.5394	18.413	34.7478	0.5099	-2.84117	0.0044949	0.00732513	+	-1.44871
WBGene00023427	F14D2.15	protein_coding_gene	II - 3342335 3343814	425.456	338.344	176.944	112.989	197.763	0.285813	-5.06838	4.01e-07	1.1e-06	+	-1.44861
WBGene00007167	rbg-3	protein_coding_gene	III + 4754424 4757021	5348.28	4559.75	2083.37	1564.27	2813.39	0.183022	-7.91446	2.48e-15	1.95e-14	+	-1.44852
WBGene00014034	ZK643.2	protein_coding_gene	III + 8956540 8957731	1046.45	1034.25	445.214	331.434	568.062	0.197891	-7.31977	2.48e-13	1.49e-12	+	-1.44852
WBGene00018072	nprl-3	protein_coding_gene	IV + 8297492 8299843	1915.98	1633.38	710.63	600.097	979.331	0.178855	-8.09872	5.55e-16	4.85e-15	+	-1.44849
WBGene00016175	C27H5.6	protein_coding_gene	II - 7185278 7187210	252.838	347.952	82.7641	130.565	188.23	0.341394	-4.24252	2.21e-05	4.87e-05	+	-1.44837
WBGene00011066	ztf-15	protein_coding_gene	I + 7255380 7258700	2643.7	2236.64	967.484	831.096	1248.31	0.173182	-8.36188	6.17e-17	6.15e-16	+	-1.44813
WBGene00021636	pcaf-1	protein_coding_gene	I + 3516450 3523418	3159.4	2674.49	1244.32	910.607	1625.09	0.198261	-7.30125	2.85e-13	1.69e-12	+	-1.44755
WBGene00007106	B0035.3	protein_coding_gene	IV - 11314078 11314998	1307.17	1066.5	530.832	354.869	649.324	0.229563	-6.3021	2.94e-10	1.19e-09	+	-1.44673
WBGene00001050	dom-3	protein_coding_gene	I + 5003450 5004933	1067.94	922.381	405.259	334.782	592.355	0.197466	-7.31935	2.49e-13	1.49e-12	+	-1.44532
WBGene00021460	zwl-1	protein_coding_gene	I + 2402230 2409999	3976.65	3572.85	1621.04	1169.23	2088.61	0.197237	-7.32521	2.39e-13	1.43e-12	+	-1.4448
WBGene00011206	R10E4.11	protein_coding_gene	III - 4296517 4301039	1418.19	1165.33	485.169	466.184	747.025	0.184127	-7.84544	4.31e-15	3.29e-14	+	-1.44456
WBGene00017435	F13H8.2	protein_coding_gene	II + 6270364 6274007	6812.3	5925.47	2514.32	2176.92	3603.42	0.161209	-8.96067	3.23e-19	4.47e-18	+	-1.44454
WBGene00006734	ufd-2	protein_coding_gene	II + 8062741 8066193	8078.64	7053.74	3028.03	2546.02	4255.04	0.15743	-9.17577	4.48e-20	7.21e-19	+	-1.44454
WBGene00019121	npl-4.2	protein_coding_gene	II + 5622889 5624959	619.561	560.017	214.045	218.445	342.407	0.201251	-7.17773	7.09e-13	4.01e-12	+	-1.44452
WBGene00016230	C29G2.2	pseudogene	V + 2590393 2591758	172.618	186.672	71.3484	62.7716	87.2283	0.328464	-4.39427	1.11e-05	2.54e-05	+	-1.44336
WBGene00014256	ZK1320.7	protein_coding_gene	II + 9671608 9673263	588.762	443.347	159.82	211.75	326.888	0.250707	-5.75647	8.59e-09	2.9e-08	+	-1.44318
WBGene00018337	F42A9.8	protein_coding_gene	IV - 8618244 8618785	516.42	411.091	196.922	151.489	253.793	0.259704	-5.55374	2.8e-08	8.88e-08	+	-1.44233
WBGene00009717	dep-1	protein_coding_gene	II - 9005796 9019798	2867.17	3202.25	1067.37	1159.18	1778.83	0.15248	-9.45885	3.11e-21	6.14e-20	+	-1.44228
WBGene00001833	hcp-6	protein_coding_gene	I + 5165148 5171313	12566.7	11020.5	4512.07	4177.24	6397.2	0.150962	-9.55102	1.28e-21	2.73e-20	+	-1.44184
WBGene00011375	T02E1.2	protein_coding_gene	I - 8219998 8223954	1916.7	1750.05	607.888	729.825	1039.45	0.168086	-8.57596	9.83e-18	1.11e-16	+	-1.4415
WBGene00001694	grd-5	protein_coding_gene	V + 8619032 8619870	63.0305	54.9036	14.2697	25.9456	36.0923	0.513164	-2.80886	0.00497173	0.00805958	+	-1.44141
WBGene00021329	Y34D9A.3	protein_coding_gene	I + 1034443 1041047	3084.91	2546.84	1030.27	1044.52	1461.38	0.166715	-8.63676	5.78e-18	6.77e-17	+	-1.43988
WBGene00020433	T11F8.1	protein_coding_gene	IV + 5479589 5480644	659.671	505.113	219.753	210.913	285.198	0.236889	-6.07757	1.22e-09	4.57e-09	+	-1.43971
WBGene00003083	lst-1	protein_coding_gene	I + 10588501 10590465	3074.88	2563.31	1190.09	904.748	1609.89	0.196063	-7.33583	2.2e-13	1.33e-12	+	-1.43828
WBGene00016411	C34E10.10	protein_coding_gene	III - 5226818 5227884	506.392	398.738	136.989	188.315	265.576	0.250985	-5.7292	1.01e-08	3.38e-08	+	-1.43794
WBGene00021812	Y53G8AR.5	protein_coding_gene	III + 3297451 3302169	604.519	531.193	248.292	181.619	316.473	0.231691	-6.20551	5.45e-10	2.13e-09	+	-1.43776
WBGene00012982	jmjd-2	protein_coding_gene	II - 14234979 14243603	5621.89	4913.19	2226.07	1681.44	3252.35	0.176268	-8.15618	3.46e-16	3.11e-15	+	-1.43767
WBGene00022794	snu-23	protein_coding_gene	III - 7769163 7770120	913.942	795.416	333.911	302.141	513.804	0.191537	-7.50488	6.15e-14	4.02e-13	+	-1.43746
WBGene00219636	linc-81	lincRNA_gene	V - 19895684 19897795	69.4768	67.2569	31.3933	21.7608	38.7197	0.47969	-2.99288	0.00276355	0.00465118	+	-1.43566
WBGene00015554	nabp-1	protein_coding_gene	IV - 7031559 7032559	470.58	381.58	162.674	154	256.691	0.244366	-5.87356	4.27e-09	1.49e-08	+	-1.4353
WBGene00008766	F13G3.6	protein_coding_gene	I - 7303300 7304690	1064.36	892.87	371.012	354.869	544.778	0.194237	-7.38919	1.48e-13	9.16e-13	+	-1.43525
WBGene00010418	H27A22.1	protein_coding_gene	V + 10602555 10605581	1587.94	1413.77	627.866	496.314	909.85	0.18091	-7.93068	2.18e-15	1.73e-14	+	-1.43474
WBGene00021755	hpo-38	protein_coding_gene	III + 230429 235092	63.7467	53.531	25.6854	19.25	31.659	0.564634	-2.5393	0.0111074	0.0170574	+	-1.43378
WBGene00019535	tsen-34	protein_coding_gene	IV + 4178457 4179537	242.811	225.105	91.326	83.6955	125.717	0.281612	-5.09117	3.56e-07	9.8e-07	+	-1.43373
WBGene00012496	Y24F12A.1	protein_coding_gene	IV + 11605254 11607565	2185.29	1956.63	856.181	690.488	1144.08	0.177754	-8.06533	7.3e-16	6.26e-15	+	-1.43365
WBGene00001486	frh-1	protein_coding_gene	II + 5917422 5918564	338.789	296.48	151.259	94.5759	198.994	0.28183	-5.08582	3.66e-07	1.01e-06	+	-1.43334
WBGene00008133	efsc-1	protein_coding_gene	I + 12978839 12982451	546.503	453.641	176.944	190.826	277.136	0.224847	-6.37312	1.85e-10	7.71e-10	+	-1.43298
WBGene00021730	Y49F6C.8	protein_coding_gene	II - 3369174 3370111	295.097	248.439	99.8878	101.272	148.521	0.313276	-4.57133	4.85e-06	1.16e-05	+	-1.43209
WBGene00022117	Y71F9AL.12	protein_coding_gene	I - 2870141 2875291	1518.46	1310.82	616.45	447.771	890.262	0.200128	-7.15459	8.39e-13	4.69e-12	+	-1.43183
WBGene00004422	rpl-11.1	protein_coding_gene	V - 3585312 3586064	14254.9	13656.6	5696.46	4664.35	7969.89	0.167337	-8.55626	1.17e-17	1.31e-16	+	-1.43178
WBGene00194906	Y53C12A.11	protein_coding_gene	II - 9717669 9718698	235.648	183.927	82.7641	74.489	100.331	0.324251	-4.41475	1.01e-05	2.33e-05	+	-1.43149
WBGene00007215	oxa-1	protein_coding_gene	I + 13387819 13391205	1296.42	1098.07	416.675	466.184	627.194	0.187208	-7.63651	2.23e-14	1.55e-13	+	-1.42961
WBGene00303030	C25A1.20	protein_coding_gene	I + 10179845 10180307	373.169	264.224	119.865	117.174	173.936	0.292497	-4.8876	1.02e-06	2.66e-06	+	-1.42961
WBGene00017607	F19F10.11	protein_coding_gene	V - 7581542 7587704	5146.29	4018.26	1826.52	1585.19	2421.19	0.175558	-8.14257	3.87e-16	3.46e-15	+	-1.42949
WBGene00020099	R144.11	protein_coding_gene	III - 5007093 5008830	440.497	403.542	156.966	156.511	247.415	0.227516	-6.28212	3.34e-10	1.34e-09	+	-1.42928
WBGene00015413	pdhb-1	protein_coding_gene	IV + 3399672 3403908	3371.41	3081.47	1289.98	1118.17	1924.5	0.152891	-9.34832	8.91e-21	1.63e-19	+	-1.42927
WBGene00022296	xpc-1	protein_coding_gene	IV + 1993089 2009027	10475.9	8727.62	3895.62	3248.22	5491.99	0.169522	-8.43093	3.43e-17	3.55e-16	+	-1.42922
WBGene00021538	rabs-5	protein_coding_gene	IV - 8104284 8107602	838.735	709.629	316.787	266.152	480.532	0.200498	-7.12723	1.02e-12	5.66e-12	+	-1.429
WBGene00016404	mutd-1	protein_coding_gene	IV - 7133448 7134083	745.622	583.351	268.27	231	411.739	0.219263	-6.51662	7.19e-11	3.15e-10	+	-1.42885
WBGene00044251	F59C6.12	protein_coding_gene	I + 10520863 10522027	125.345	109.807	68.4945	26.7826	65.6242	0.460068	-3.10383	0.00191032	0.00329557	+	-1.42797
WBGene00012966	exos-1	protein_coding_gene	III + 11009043 11010588	1297.14	1095.33	505.147	395.043	679.79	0.207556	-6.8798	5.99e-12	3e-11	+	-1.42794
WBGene00016676	C45G9.5	protein_coding_gene	III + 5048117 5050158	1696.81	1415.14	653.551	515.564	924.201	0.192979	-7.39851	1.38e-13	8.55e-13	+	-1.42776
WBGene00007189	pigm-1	protein_coding_gene	II + 11348445 11350057	1269.92	1050.72	433.798	429.358	656.689	0.19816	-7.20409	5.84e-13	3.33e-12	+	-1.42756
WBGene00007603	popl-4	protein_coding_gene	I + 12213106 12215198	613.115	552.468	262.562	182.456	322.475	0.241471	-5.91085	3.4e-09	1.21e-08	+	-1.4273
WBGene00018721	polh-1	protein_coding_gene	III - 1945058 1950269	2842.82	2336.15	1038.83	895.542	1456.1	0.184856	-7.72083	1.16e-14	8.37e-14	+	-1.42724
WBGene00012315	immt-2	protein_coding_gene	V + 16789267 16792773	4622.71	3854.92	1658.14	1501.5	2344.76	0.165488	-8.62429	6.45e-18	7.5e-17	+	-1.42722
WBGene00045192	aho-3	protein_coding_gene	I + 8030959 8032880	5059.63	4215.91	1897.87	1565.11	2630.14	0.173456	-8.22587	1.94e-16	1.82e-15	+	-1.42683
WBGene00017028	dex-1	protein_coding_gene	III + 5526104 5535507	1508.43	1723.29	556.518	636.923	858.759	0.171497	-8.31959	8.83e-17	8.6e-16	+	-1.42679
WBGene00020820	algn-1	protein_coding_gene	III + 6460120 6462222	2207.5	1895.55	796.248	735.683	1250.86	0.162747	-8.76662	1.84e-18	2.31e-17	+	-1.42674
WBGene00017708	F22E5.9	protein_coding_gene	II + 2638388 2639107	573.004	415.209	225.461	152.326	289.672	0.268504	-5.31285	1.08e-07	3.16e-07	+	-1.42652
WBGene00000798	crn-5	protein_coding_gene	II + 10592752 10593591	1047.17	968.363	385.281	367.423	570.977	0.177678	-8.02694	9.99e-16	8.42e-15	+	-1.42621
WBGene00017253	sdz-9	protein_coding_gene	II - 2772369 2773634	97.4107	124.906	51.3708	35.1521	57.8972	0.415162	-3.43513	0.000592276	0.00109157	+	-1.42613
WBGene00015098	snpc-3.1	protein_coding_gene	IV - 5484039 5486258	323.747	263.537	119.865	102.109	161.919	0.28731	-4.96294	6.94e-07	1.84e-06	+	-1.4259
WBGene00010036	cpar-1	protein_coding_gene	III + 9434057 9435100	1023.53	841.398	405.259	298.793	525.203	0.246695	-5.77816	7.55e-09	2.57e-08	+	-1.42544
WBGene00007464	algn-8	protein_coding_gene	II - 9882730 9886442	1740.5	1582.6	656.405	587.542	942.855	0.179253	-7.95151	1.84e-15	1.48e-14	+	-1.42533
WBGene00003231	mex-6	protein_coding_gene	II + 9524174 9526359	7709.06	6493.04	2651.31	2638.08	4019.36	0.147208	-9.68042	3.65e-22	8.34e-21	+	-1.42503
WBGene00003415	mars-1	protein_coding_gene	IV - 11631941 11635487	8831.43	7879.36	3436.14	2803.8	4801.9	0.158426	-8.99481	2.37e-19	3.38e-18	+	-1.42501
WBGene00013348	fbxa-106	protein_coding_gene	V - 18082402 18085200	204.133	181.868	59.9327	79.5107	98.1446	0.327096	-4.35653	1.32e-05	2.99e-05	+	-1.42501
WBGene00003912	pal-1	protein_coding_gene	III - 4804688 4809576	3559.79	3064.99	1404.14	1078.84	1853.55	0.183498	-7.76564	8.12e-15	6.01e-14	+	-1.42498
WBGene00000792	crb-1	protein_coding_gene	X - 17402532 17414014	3213.84	3357.36	1073.08	1358.38	1773.08	0.170987	-8.33334	7.86e-17	7.71e-16	+	-1.4249
WBGene00013419	Y65A5A.2	protein_coding_gene	IV + 16412020 16417429	734.162	750.121	245.439	298.793	437.11	0.19978	-7.13074	9.98e-13	5.53e-12	+	-1.42458
WBGene00045183	T28C6.10	protein_coding_gene	IV + 8817939 8819175	41.5428	72.061	22.8315	20.0869	38.9736	0.621142	-2.29325	0.0218336	0.0319411	+	-1.42443
WBGene00013552	gmn-1	protein_coding_gene	III - 12223896 12225331	3430.15	3132.94	1361.33	1099.76	1952.37	0.164969	-8.63362	5.94e-18	6.94e-17	+	-1.42428
WBGene00045366	Y17D7C.3	pseudogene	V - 18720589 18723771	136.089	141.377	39.9551	58.5869	88.731	0.343469	-4.14566	3.39e-05	7.3e-05	+	-1.42391
WBGene00010671	eak-7	protein_coding_gene	IV - 12563775 12565983	3357.09	2924.3	1170.11	1170.9	1961.84	0.149771	-9.50696	1.96e-21	4.03e-20	+	-1.42387
WBGene00009444	erh-2	protein_coding_gene	III + 4593231 4593827	676.145	661.589	276.832	230.163	375.29	0.199424	-7.13878	9.42e-13	5.24e-12	+	-1.42364
WBGene00013892	ZC434.4	protein_coding_gene	I - 10331979 10333082	1622.32	1489.95	636.428	534.814	906.065	0.175866	-8.09295	5.82e-16	5.08e-15	+	-1.42328
WBGene00007773	C27C12.3	protein_coding_gene	X - 14863609 14865844	365.29	349.324	156.966	117.174	214.371	0.25999	-5.47432	4.39e-08	1.36e-07	+	-1.42327
WBGene00018069	spig-13	protein_coding_gene	IV + 8325967 8327063	40.8266	46.6681	19.9776	14.2282	28.2198	0.59553	-2.38892	0.0168981	0.0251941	+	-1.42267
WBGene00015073	B0238.9	protein_coding_gene	V - 5275554 5278101	2983.2	2725.28	1327.08	821.89	1407.47	0.223622	-6.36103	2e-10	8.3e-10	+	-1.42246
WBGene00006567	tgt-2	protein_coding_gene	V + 18998345 19000918	1660.28	1379.45	573.641	561.597	873.516	0.185405	-7.67171	1.7e-14	1.2e-13	+	-1.42238
WBGene00022390	him-19	protein_coding_gene	I - 889767 895099	819.396	721.983	305.371	274.521	421.99	0.201974	-7.04152	1.9e-12	1.02e-11	+	-1.42221
WBGene00006997	zyg-12	protein_coding_gene	II + 4949900 4953492	6132.58	5318.1	2246.05	2036.31	3508.72	0.148375	-9.58367	9.37e-22	2.03e-20	+	-1.42198
WBGene00018845	F54H12.5	protein_coding_gene	III - 7970263 7972161	251.406	196.967	77.0563	87.8803	118.223	0.30402	-4.67708	2.91e-06	7.17e-06	+	-1.42193
WBGene00021410	Y38C1BA.1	protein_coding_gene	IV - 1802106 1803982	244.243	212.065	77.0563	90.3911	136.89	0.305554	-4.6531	3.27e-06	8.01e-06	+	-1.42177
WBGene00010909	cisd-3.1	protein_coding_gene	III + 4542881 4546014	638.183	551.781	214.045	227.652	329.334	0.208315	-6.82396	8.86e-12	4.34e-11	+	-1.42154
WBGene00004014	phb-1	protein_coding_gene	I + 2071352 2072547	3594.17	3428.73	1261.44	1353.36	2058.72	0.141023	-10.0801	6.77e-24	1.95e-22	+	-1.42153
WBGene00004078	pos-1	protein_coding_gene	V + 8414086 8415254	14287.1	11986.1	5525.22	4300.27	7935.35	0.178277	-7.97291	1.55e-15	1.27e-14	+	-1.42138
WBGene00001051	cks-1	protein_coding_gene	IV + 8513919 8514725	2450.31	2290.85	1121.6	667.89	1428.38	0.232632	-6.10943	1e-09	3.79e-09	+	-1.42125
WBGene00021202	Y17G9B.5	protein_coding_gene	IV + 4750240 4751491	1369.48	1106.31	490.877	439.401	762.434	0.191618	-7.41582	1.21e-13	7.57e-13	+	-1.42101
WBGene00018421	F44E2.8	protein_coding_gene	III - 8848582 8849877	2398.74	2187.91	956.069	770.836	1284.55	0.174755	-8.13093	4.26e-16	3.78e-15	+	-1.42092
WBGene00019576	lido-5	protein_coding_gene	X - 17109162 17110655	169.036	158.534	65.6405	58.5869	101.21	0.313345	-4.53349	5.8e-06	1.37e-05	+	-1.42055
WBGene00008338	pafo-1	protein_coding_gene	V + 11521703 11523384	2808.44	2368.41	1007.44	932.368	1456.29	0.163811	-8.67062	4.3e-18	5.14e-17	+	-1.42034
WBGene00000974	dhs-11	protein_coding_gene	III - 10640836 10642865	590.911	553.154	222.607	207.565	309.442	0.213418	-6.655	2.83e-11	1.31e-10	+	-1.4203
WBGene00005007	spr-2	protein_coding_gene	IV + 8891462 8892747	3978.8	3594.13	1552.54	1290.58	2372.28	0.169917	-8.35654	6.46e-17	6.42e-16	+	-1.41992
WBGene00011605	sftb-1	protein_coding_gene	III - 4263786 4269270	11670.7	10811.2	3941.29	4451.76	7123.24	0.142943	-9.92971	3.09e-23	8.11e-22	+	-1.41939
WBGene00007914	mys-4	protein_coding_gene	I + 8333082 8336727	2988.93	2416.45	1133.01	901.401	1691.08	0.183993	-7.71419	1.22e-14	8.8e-14	+	-1.41936
WBGene00003925	pas-4	protein_coding_gene	I - 8727218 8728487	4065.46	3345	1498.32	1283.89	2217.32	0.167532	-8.47033	2.45e-17	2.58e-16	+	-1.41905
WBGene00022363	Y92H12BL.1	protein_coding_gene	I + 1348503 1359643	4074.78	3732.07	1618.18	1318.2	2300	0.165044	-8.59257	8.5e-18	9.72e-17	+	-1.41816
WBGene00017549	pid-1	protein_coding_gene	II - 7689681 7690556	451.241	369.227	162.674	147.304	219.959	0.242791	-5.84002	5.22e-09	1.81e-08	+	-1.4179
WBGene00020716	phf-30	protein_coding_gene	V + 8469040 8470072	812.233	645.804	299.663	252.76	423.171	0.216134	-6.55982	5.39e-11	2.4e-10	+	-1.4178
WBGene00015451	C04F5.9	protein_coding_gene	V - 5114715 5119209	1029.26	946.401	345.326	388.347	548.167	0.193557	-7.32476	2.39e-13	1.44e-12	+	-1.41776
WBGene00003405	mre-11	protein_coding_gene	V - 10733925 10736868	3631.41	3166.57	1218.63	1319.88	1971.77	0.151475	-9.35588	8.29e-21	1.52e-19	+	-1.41718
WBGene00017461	bath-28	protein_coding_gene	II - 3343731 3344967	765.677	579.92	271.124	237.695	371.389	0.226091	-6.26489	3.73e-10	1.49e-09	+	-1.41643
WBGene00019892	R05F9.9	protein_coding_gene	II - 4899865 4902100	1058.63	955.323	448.068	321.391	586.14	0.206334	-6.86402	6.69e-12	3.33e-11	+	-1.41628
WBGene00044609	tbcc-1	protein_coding_gene	III + 2788441 2792973	590.194	488.642	211.191	195.847	328.587	0.222918	-6.35073	2.14e-10	8.83e-10	+	-1.4157
WBGene00007528	gphr-2	protein_coding_gene	X - 14304930 14307767	527.88	611.489	174.09	241.88	384.11	0.224892	-6.293	3.11e-10	1.26e-09	+	-1.41525
WBGene00010409	nse-4	protein_coding_gene	IV + 11480846 11482437	3068.44	2717.73	1133.01	1042.85	1605.26	0.160941	-8.79327	1.45e-18	1.86e-17	+	-1.4152
WBGene00000142	aos-1	protein_coding_gene	V - 10127492 10130295	3714.5	3103.43	1304.25	1255.43	2094.9	0.166813	-8.48177	2.22e-17	2.36e-16	+	-1.41487
WBGene00010048	F54D5.2	protein_coding_gene	II + 11573180 11575000	1673.89	1511.22	670.675	535.651	824.307	0.193451	-7.31359	2.6e-13	1.55e-12	+	-1.41482
WBGene00016750	let-611	protein_coding_gene	I + 6255035 6257620	2605.02	2283.99	961.776	878.803	1428.91	0.168125	-8.41207	4.03e-17	4.12e-16	+	-1.41428
WBGene00008995	prde-1	protein_coding_gene	V + 15538244 15547086	888.873	693.158	299.663	294.608	389.489	0.23743	-5.95477	2.6e-09	9.36e-09	+	-1.41384
WBGene00019396	K04F10.3	protein_coding_gene	I + 6358585 6360457	1536.37	1408.96	687.799	435.217	801.319	0.22668	-6.23708	4.46e-10	1.76e-09	+	-1.41382
WBGene00010193	btb-20	protein_coding_gene	II - 14522385 14523522	510.69	428.935	205.483	154.837	232.14	0.261384	-5.40861	6.35e-08	1.92e-07	+	-1.41373
WBGene00001002	div-1	protein_coding_gene	III - 10245056 10248559	3584.86	3195.39	1369.89	1185.97	2030.33	0.164707	-8.58208	9.32e-18	1.06e-16	+	-1.41353
WBGene00001413	fem-3	protein_coding_gene	IV + 9104966 9107607	1953.23	1649.17	773.417	592.564	1038.48	0.199124	-7.09646	1.28e-12	7e-12	+	-1.41308
WBGene00020193	T03F1.12	protein_coding_gene	I - 3875969 3876716	392.508	348.638	194.068	97.0868	210.153	0.317749	-4.44704	8.71e-06	2.01e-05	+	-1.41304
WBGene00013030	Y49E10.4	protein_coding_gene	III - 12378996 12383809	2067.11	1600.44	713.484	667.89	1000.59	0.184865	-7.64114	2.15e-14	1.5e-13	+	-1.41258
WBGene00012927	Y47D3A.14	protein_coding_gene	III - 11235581 11236868	659.671	523.643	268.27	186.641	329.588	0.256491	-5.5072	3.65e-08	1.14e-07	+	-1.41255
WBGene00007111	sart-3	protein_coding_gene	IV - 11329482 11332969	7027.18	5839	2605.64	2240.53	3561.88	0.165969	-8.50756	1.78e-17	1.92e-16	+	-1.41199
WBGene00021311	thoc-5	protein_coding_gene	III - 5345931 5349401	2314.94	1858.49	744.877	817.705	1198.47	0.176576	-7.99566	1.29e-15	1.07e-14	+	-1.41184
WBGene00019266	H35N09.2	protein_coding_gene	X - 8603379 8605058	87.3831	67.9432	42.809	20.9239	48.1337	0.478195	-2.95154	0.00316192	0.00526902	+	-1.41141
WBGene00015176	vps-51	protein_coding_gene	I - 5803956 5807291	3291.19	2839.2	1230.05	1083.02	1744.06	0.174887	-8.07011	7.02e-16	6.05e-15	+	-1.41136
WBGene00023487	mrps-24	protein_coding_gene	IV + 7710045 7710828	588.046	522.271	231.169	193.337	345.3	0.216966	-6.50016	8.02e-11	3.5e-10	+	-1.41032
WBGene00000465	cpg-1	protein_coding_gene	III + 4489359 4491392	19330.3	12854.3	5157.06	6940.87	10802.9	0.23221	-6.07313	1.25e-09	4.69e-09	+	-1.41024
WBGene00011663	T09F3.4	protein_coding_gene	II + 10395707 10396783	313.72	251.184	111.304	102.945	163.82	0.278784	-5.05825	4.23e-07	1.15e-06	+	-1.41016
WBGene00001281	emb-27	protein_coding_gene	II - 8159865 8162170	3767.5	3292.16	1389.87	1272.17	1893.26	0.178345	-7.90654	2.65e-15	2.07e-14	+	-1.41009
WBGene00001973	hmg-3	protein_coding_gene	I - 5815609 5818132	5969.99	5169.18	2097.64	2094.06	2899.09	0.188369	-7.48557	7.12e-14	4.63e-13	+	-1.41005
WBGene00021929	dcap-1	protein_coding_gene	IV - 1052524 1054794	3455.22	3419.12	1484.05	1121.52	1984.75	0.175153	-8.04921	8.33e-16	7.11e-15	+	-1.40984
WBGene00022067	ivph-3	protein_coding_gene	IV + 3053728 3062053	1507	1286.8	567.933	492.13	760.871	0.178933	-7.87827	3.32e-15	2.57e-14	+	-1.40968
WBGene00000988	dhs-25	protein_coding_gene	X + 1486532 1489326	555.098	572.37	205.483	216.771	354.325	0.200893	-7.01464	2.31e-12	1.22e-11	+	-1.40919
WBGene00009352	F33A8.4	protein_coding_gene	II - 11045786 11049030	2200.34	1818	779.125	737.357	1199.86	0.176682	-7.97529	1.52e-15	1.24e-14	+	-1.40909
WBGene00015310	fan-1	protein_coding_gene	IV + 6548686 6552511	2498.3	2030.75	973.192	745.727	1166.77	0.198365	-7.10337	1.22e-12	6.68e-12	+	-1.40906
WBGene00018599	F48C1.6	protein_coding_gene	I - 5318220 5319301	920.388	756.297	356.742	284.565	482.712	0.211714	-6.65016	2.93e-11	1.35e-10	+	-1.40793
WBGene00022244	Y73B6BL.23	protein_coding_gene	IV - 6417696 6419081	2061.38	1946.33	839.057	685.466	1077.57	0.16852	-8.35282	6.67e-17	6.6e-16	+	-1.40761
WBGene00016346	fbxa-120	protein_coding_gene	X + 17302719 17304036	297.962	222.36	105.596	92.902	152.252	0.308239	-4.56602	4.97e-06	1.19e-05	+	-1.40743
WBGene00003134	mat-3	protein_coding_gene	III + 475454 482325	2832.07	2708.81	904.698	1169.23	1519.45	0.17917	-7.85191	4.1e-15	3.14e-14	+	-1.40682
WBGene00016144	mmab-1	protein_coding_gene	III - 4920442 4922114	914.658	793.357	296.809	340.641	510.156	0.191949	-7.32834	2.33e-13	1.4e-12	+	-1.40667
WBGene00022455	tyms-1	protein_coding_gene	I + 5138250 5139382	2785.52	2401.35	1053.1	912.281	1425.94	0.178428	-7.88346	3.18e-15	2.47e-14	+	-1.40663
WBGene00004404	rom-5	protein_coding_gene	I - 3217288 3222955	959.066	872.968	345.326	345.662	551.398	0.176562	-7.9661	1.64e-15	1.33e-14	+	-1.40651
WBGene00021648	mis-12	protein_coding_gene	I - 3604515 3605744	1076.53	1006.11	456.63	343.152	627.813	0.19649	-7.15699	8.25e-13	4.61e-12	+	-1.40628
WBGene00003157	mcm-5	protein_coding_gene	III - 4288264 4291266	12245.1	10689	4326.57	4330.41	6713.9	0.154461	-9.09963	9.06e-20	1.38e-18	+	-1.40554
WBGene00014078	ZK792.5	protein_coding_gene	IV - 11684975 11688118	2642.27	2332.03	893.282	978.4	1487.05	0.171855	-8.17812	2.88e-16	2.63e-15	+	-1.40545
WBGene00044329	cpsf-4	protein_coding_gene	IV - 12092322 12093445	1522.76	1390.43	582.203	524.771	856.073	0.164348	-8.55135	1.22e-17	1.36e-16	+	-1.4054
WBGene00004767	sel-10	protein_coding_gene	V + 13819361 13822980	7638.15	6662.55	2985.22	2429.68	4066.35	0.163733	-8.58264	9.27e-18	1.06e-16	+	-1.40527
WBGene00018904	pycr-4	protein_coding_gene	IV - 7476163 7477297	779.286	605.999	291.101	239.369	419.687	0.219798	-6.39343	1.62e-10	6.81e-10	+	-1.40526
WBGene00015662	C10A4.1	protein_coding_gene	X + 7416382 7418897	62.3142	52.1584	25.6854	19.25	32.0204	0.523	-2.68677	0.0072146	0.0113797	+	-1.40518
WBGene00017886	mfsd-13.1	protein_coding_gene	I + 4926635 4928840	2806.29	2290.85	1055.96	880.477	1447.06	0.177555	-7.912	2.53e-15	1.99e-14	+	-1.40481
WBGene00011689	T10C6.7	protein_coding_gene	V - 16027445 16031713	509.974	425.503	211.191	151.489	238.725	0.25563	-5.49496	3.91e-08	1.21e-07	+	-1.40467
WBGene00007256	swsn-9	protein_coding_gene	I + 7224656 7227765	5931.31	5308.49	2197.53	2057.24	3311.88	0.143909	-9.75362	1.78e-22	4.25e-21	+	-1.40363
WBGene00006540	tbg-1	protein_coding_gene	III - 9626536 9629154	3542.6	3269.51	1309.96	1267.99	2092.62	0.147694	-9.5028	2.04e-21	4.16e-20	+	-1.40351
WBGene00011101	R07D5.2	protein_coding_gene	X - 15109859 15116614	594.492	681.491	242.585	240.206	331.083	0.226255	-6.2023	5.56e-10	2.18e-09	+	-1.4033
WBGene00007237	C01G10.10	protein_coding_gene	V - 15080134 15082441	391.075	326.677	125.573	142.282	213.803	0.245663	-5.71162	1.12e-08	3.72e-08	+	-1.40313
WBGene00009182	F26H11.4	protein_coding_gene	II + 14408612 14410842	251.406	219.614	82.7641	92.902	144.739	0.27823	-5.04257	4.59e-07	1.25e-06	+	-1.40299
WBGene00022762	ZK546.5	protein_coding_gene	II + 4935818 4937974	1742.65	1393.87	593.619	592.564	846.804	0.189208	-7.41435	1.22e-13	7.65e-13	+	-1.40286
WBGene00006707	ubc-12	protein_coding_gene	I + 11911320 11912053	1574.33	1347.88	659.259	461.999	839.658	0.207937	-6.74642	1.52e-11	7.23e-11	+	-1.40283
WBGene00011111	snfc-5	protein_coding_gene	III + 4404786 4406285	3589.16	3382.75	1424.11	1226.14	2080.38	0.151964	-9.22885	2.74e-20	4.52e-19	+	-1.40246
WBGene00013611	Y102A5C.2	protein_coding_gene	V + 16918731 16919786	195.538	215.497	85.6181	72.8151	103.773	0.307017	-4.5676	4.93e-06	1.18e-05	+	-1.40233
WBGene00016460	slfl-3	protein_coding_gene	I + 10808590 10810489	747.054	613.548	302.517	221.793	347.537	0.248452	-5.6441	1.66e-08	5.41e-08	+	-1.40229
WBGene00020093	R144.3	protein_coding_gene	III + 5021989 5023211	611.682	586.782	242.585	215.934	358.293	0.202425	-6.92594	4.33e-12	2.21e-11	+	-1.40198
WBGene00000871	cye-1	protein_coding_gene	I + 6780799 6784397	5675.61	5591.93	2320.25	1955.13	3058.19	0.174956	-8.01298	1.12e-15	9.36e-15	+	-1.40192
WBGene00000673	col-98	protein_coding_gene	III + 13019008 13020226	180.496	203.83	82.7641	66.1194	95.0933	0.33861	-4.14009	3.47e-05	7.47e-05	+	-1.40188
WBGene00007387	jmjd-5	protein_coding_gene	V + 11127497 11130095	1024.96	857.869	379.574	338.13	597.803	0.204511	-6.85467	7.15e-12	3.54e-11	+	-1.40185
WBGene00021037	fbxa-203	pseudogene	I + 3371769 3373834	137.521	112.552	42.809	50.2173	63.2553	0.405057	-3.46016	0.000539862	0.00100057	+	-1.40156
WBGene00022783	tomm-7	protein_coding_gene	III + 7859613 7860159	486.337	423.444	199.776	153.163	264.067	0.236811	-5.9169	3.28e-09	1.17e-08	+	-1.40118
WBGene00020937	W02D3.12	protein_coding_gene	I + 6741984 6742381	169.036	181.868	68.4945	65.2825	125.799	0.292643	-4.78727	1.69e-06	4.29e-06	+	-1.40096
WBGene00006402	fut-3	protein_coding_gene	II - 5657709 5659775	2507.61	2194.77	910.406	873.781	1375.07	0.156171	-8.96914	2.99e-19	4.17e-18	+	-1.40072
WBGene00003258	cogc-1	protein_coding_gene	I + 3233391 3256077	4904.92	4612.59	1940.68	1679.77	2907.02	0.145408	-9.62733	6.13e-22	1.36e-20	+	-1.39989
WBGene00015686	C10G11.6	protein_coding_gene	I + 6289433 6294068	1428.93	1302.59	622.158	430.195	762.249	0.20701	-6.75968	1.38e-11	6.64e-11	+	-1.39932
WBGene00022037	acs-13	protein_coding_gene	I - 511044 519646	23757.5	19853.2	8941.38	7611.27	12101.1	0.158453	-8.82766	1.07e-18	1.39e-17	+	-1.39877
WBGene00000762	coq-2	protein_coding_gene	III + 6935967 6939457	1042.15	952.578	379.574	377.467	617.152	0.171819	-8.13832	4.01e-16	3.57e-15	+	-1.39832
WBGene00043060	R144.12	protein_coding_gene	III - 5004822 5006981	765.677	740.513	296.809	277.869	464.161	0.189566	-7.37644	1.63e-13	1e-12	+	-1.39832
WBGene00019295	pfkb-1.2	protein_coding_gene	IV + 5941926 5943998	3710.2	2927.05	1287.13	1233.67	1906.58	0.172014	-8.12898	4.33e-16	3.83e-15	+	-1.3983
WBGene00016261	C30F12.2	protein_coding_gene	I - 6967670 6970145	1430.36	1213.37	570.787	445.26	753.514	0.193239	-7.2341	4.69e-13	2.7e-12	+	-1.39791
WBGene00020170	T02G5.14	protein_coding_gene	II + 7084321 7093123	145.4	197.653	57.0787	70.3042	94.3294	0.346895	-4.02897	5.6e-05	0.000117357	+	-1.39763
WBGene00011068	set-14	protein_coding_gene	II - 10793595 10796294	1387.39	1209.94	553.664	441.912	777.363	0.212452	-6.57847	4.75e-11	2.13e-10	+	-1.39761
WBGene00020300	ssna-1	protein_coding_gene	IV + 388084 388716	713.39	546.291	245.439	234.347	377.564	0.223131	-6.26313	3.77e-10	1.51e-09	+	-1.3975
WBGene00019219	H20J04.4	protein_coding_gene	II + 4329016 4334647	2459.62	2284.68	887.574	911.444	1287.85	0.149647	-9.33611	9.99e-21	1.81e-19	+	-1.39712
WBGene00015733	C13B9.2	protein_coding_gene	III + 6620252 6623293	585.897	511.29	251.146	177.434	349.695	0.231155	-6.04295	1.51e-09	5.59e-09	+	-1.39686
WBGene00022721	ugtp-1	protein_coding_gene	III - 8746216 8750706	1184.69	1001.3	465.192	375.793	679.876	0.193464	-7.21972	5.21e-13	2.99e-12	+	-1.39676
WBGene00009557	mtcu-1	protein_coding_gene	I - 14770689 14775007	580.883	512.663	228.315	193.337	304.164	0.217249	-6.42819	1.29e-10	5.47e-10	+	-1.39652
WBGene00000715	col-142	protein_coding_gene	V + 6831177 6832256	54.4354	37.0599	19.9776	15.9021	28.6248	0.567788	-2.45892	0.0139356	0.0210556	+	-1.39615
WBGene00020399	hrpc-1	protein_coding_gene	I + 6926257 6929665	1547.83	1387	570.787	547.369	924.959	0.161563	-8.6404	5.6e-18	6.58e-17	+	-1.39597
WBGene00001580	gex-3	protein_coding_gene	IV + 12404431 12408690	6250.76	5824.59	2522.88	2082.34	3440.9	0.154815	-9.01615	1.95e-19	2.82e-18	+	-1.39583
WBGene00014020	ZK632.14	protein_coding_gene	III + 9813446 9814412	506.392	469.426	228.315	153.163	309.952	0.265165	-5.26374	1.41e-07	4.07e-07	+	-1.39576
WBGene00009159	F26E4.4	protein_coding_gene	I - 9771061 9772565	829.424	812.574	356.742	279.543	492.372	0.194273	-7.18056	6.94e-13	3.93e-12	+	-1.39499
WBGene00019711	ctnb-1	protein_coding_gene	I + 5579666 5581993	2820.61	2371.84	1084.5	902.238	1502.5	0.172512	-8.08599	6.17e-16	5.36e-15	+	-1.39493
WBGene00019884	R05D3.12	protein_coding_gene	III + 8380945 8387526	2920.17	2461.74	1110.18	947.433	1542.09	0.168904	-8.25833	1.48e-16	1.4e-15	+	-1.39486
WBGene00008232	C50F4.4	protein_coding_gene	V + 9536771 9537769	237.797	287.558	105.596	96.2498	143.063	0.280125	-4.97922	6.38e-07	1.7e-06	+	-1.3948
WBGene00000592	coh-3	protein_coding_gene	V + 14457422 14460141	1094.44	1079.54	291.101	518.912	610.004	0.253241	-5.50648	3.66e-08	1.14e-07	+	-1.39446
WBGene00000143	apc-2	protein_coding_gene	III + 8080629 8083701	3877.09	3198.82	1432.68	1267.99	1928.75	0.165141	-8.44351	3.08e-17	3.21e-16	+	-1.39437
WBGene00013844	fbxa-50	protein_coding_gene	III - 1287299 1288523	148.981	207.947	51.3708	78.6738	112.841	0.343867	-4.05446	5.03e-05	0.000105879	+	-1.3942
WBGene00012762	Y41E3.1	protein_coding_gene	IV - 14954202 14958874	6401.17	5412.12	2383.04	2121.68	3794.82	0.15522	-8.98098	2.68e-19	3.77e-18	+	-1.39403
WBGene00013557	Y75B8A.24	protein_coding_gene	III - 12251492 12273752	8388.78	7108.65	2748.34	3137.74	4687.89	0.153986	-9.05167	1.41e-19	2.09e-18	+	-1.39383
WBGene00013669	tcab-1	protein_coding_gene	I - 14400683 14405649	1828.6	1509.85	753.439	532.303	956.97	0.21343	-6.52957	6.6e-11	2.9e-10	+	-1.39361
WBGene00000773	cpf-1	protein_coding_gene	II - 8600449 8602440	2809.87	2505.66	1055.96	973.379	1415.55	0.165688	-8.40951	4.12e-17	4.2e-16	+	-1.39335
WBGene00018242	F40G9.6	protein_coding_gene	III + 179542 180140	138.954	159.221	48.5169	61.9347	83.7958	0.352169	-3.95362	7.7e-05	0.000158595	+	-1.39234
WBGene00018864	F55A12.5	protein_coding_gene	I + 5345927 5349648	3932.96	3519.32	1492.61	1355.03	2135.85	0.149173	-9.33333	1.03e-20	1.85e-19	+	-1.39228
WBGene00018103	F36H5.4	protein_coding_gene	II + 1761864 1762918	89.5319	102.944	48.5169	29.2934	49.5642	0.441077	-3.15652	0.00159662	0.00278592	+	-1.39227
WBGene00008061	mina-1	protein_coding_gene	I - 9517026 9518736	1852.24	1721.23	759.147	615.162	945.659	0.178207	-7.81246	5.61e-15	4.22e-14	+	-1.39223
WBGene00020705	T22H9.1	protein_coding_gene	V + 359766 363685	1392.4	1168.76	382.427	577.499	841.287	0.222806	-6.24852	4.14e-10	1.65e-09	+	-1.39221
WBGene00000804	csc-1	protein_coding_gene	II + 13596955 13597947	1286.39	1205.82	485.169	467.021	680.776	0.169688	-8.20209	2.36e-16	2.18e-15	+	-1.3918
WBGene00017313	cpsf-2	protein_coding_gene	V + 7179172 7182858	5583.93	4912.5	1937.82	2057.24	2786.18	0.146073	-9.52634	1.63e-21	3.42e-20	+	-1.39154
WBGene00007017	mdt-17	protein_coding_gene	V - 20250806 20267247	8284.21	7497.09	3016.61	3000.48	4712.05	0.133636	-10.4104	2.22e-25	7.37e-24	+	-1.39121
WBGene00010283	ccz-1	protein_coding_gene	V + 13678875 13681539	1350.86	1145.43	519.416	440.238	701.452	0.202033	-6.88486	5.78e-12	2.9e-11	+	-1.39097
WBGene00002228	klp-18	protein_coding_gene	IV + 7040211 7043694	8114.46	7445.62	3093.67	2845.65	4291.03	0.191152	-7.27495	3.47e-13	2.03e-12	+	-1.39062
WBGene00004339	rfc-3	protein_coding_gene	IV + 13095762 13096997	4089.82	3587.95	1581.08	1358.38	2289.39	0.167462	-8.30329	1.01e-16	9.78e-16	+	-1.39048
WBGene00003870	ooc-5	protein_coding_gene	II + 8993160 8994534	1852.95	1487.89	727.754	559.923	1002.5	0.197414	-7.04255	1.89e-12	1.01e-11	+	-1.3903
WBGene00022301	cpsf-1	protein_coding_gene	IV - 2009038 2032996	5217.92	4893.29	1906.43	1948.43	2836.93	0.134505	-10.3363	4.83e-25	1.53e-23	+	-1.39029
WBGene00044325	tag-321	protein_coding_gene	IV - 7782599 7783851	1024.96	987.579	456.63	327.249	634.873	0.203529	-6.82378	8.87e-12	4.34e-11	+	-1.38884
WBGene00003418	msh-2	protein_coding_gene	I - 3694296 3697551	5042.44	4328.46	1997.76	1595.24	2583.48	0.185106	-7.50042	6.36e-14	4.16e-13	+	-1.38837
WBGene00022850	ZK1127.3	protein_coding_gene	II + 7055287 7056191	1211.9	999.246	408.113	433.543	673.062	0.184295	-7.5298	5.08e-14	3.37e-13	+	-1.3877
WBGene00007711	lid-1	protein_coding_gene	I - 10191273 10192832	2479.68	2087.02	873.304	872.107	1381.16	0.164985	-8.41047	4.08e-17	4.17e-16	+	-1.3876
WBGene00021391	smut-1	protein_coding_gene	V + 6097105 6099083	2403.04	2130.95	927.529	815.194	1379.31	0.160233	-8.65957	4.74e-18	5.64e-17	+	-1.38755
WBGene00016154	szy-5	protein_coding_gene	I + 6041672 6046018	2396.59	2186.54	918.967	840.303	1320.92	0.154349	-8.98817	2.51e-19	3.56e-18	+	-1.38732
WBGene00013349	Y59A8B.12	protein_coding_gene	V - 18085709 18086224	654.657	599.136	313.933	179.945	331.493	0.271046	-5.11753	3.1e-07	8.58e-07	+	-1.38709
WBGene00019629	cid-1	protein_coding_gene	III + 5173922 5180507	9465.31	8368.68	3416.16	3403.06	5636.01	0.137665	-10.0753	7.1e-24	2.03e-22	+	-1.38702
WBGene00020858	mop-25.3	protein_coding_gene	I + 10881549 10892194	1104.47	925.126	416.675	364.912	506.313	0.213834	-6.48606	8.81e-11	3.82e-10	+	-1.38694
WBGene00013591	gcn-2	protein_coding_gene	II + 13084164 13091501	8737.6	8074.26	3419.02	3024.76	4928.31	0.14489	-9.56708	1.1e-21	2.36e-20	+	-1.38617
WBGene00185078	F40G9.17	protein_coding_gene	III + 194460 210063	1212.62	1163.27	462.338	448.608	769.423	0.170334	-8.13728	4.04e-16	3.6e-15	+	-1.38605
WBGene00012187	rpb-11	protein_coding_gene	II + 14060085 14060624	449.092	425.503	214.045	133.076	243.15	0.266526	-5.19902	2e-07	5.68e-07	+	-1.38567
WBGene00018897	zipt-2.4	protein_coding_gene	I - 5669945 5673352	2195.32	1932.61	821.934	763.303	1267.6	0.162276	-8.5388	1.36e-17	1.51e-16	+	-1.38564
WBGene00001087	dpy-28	protein_coding_gene	III + 10763131 10777076	12842.5	11692.4	4985.83	4418.29	7998.41	0.140608	-9.85288	6.66e-23	1.68e-21	+	-1.3854
WBGene00007113	B0035.15	protein_coding_gene	IV - 11296952 11298252	794.327	647.176	265.416	283.728	409.548	0.215772	-6.42011	1.36e-10	5.76e-10	+	-1.38528
WBGene00021055	W06A11.4	pseudogene	II + 4056030 4057653	215.593	210.006	91.326	75.326	116.899	0.298271	-4.6428	3.44e-06	8.39e-06	+	-1.38481
WBGene00008275	nstp-1	protein_coding_gene	IV + 8984866 8986774	461.985	466.681	199.776	163.206	268.319	0.221126	-6.26111	3.82e-10	1.53e-09	+	-1.3845
WBGene00012479	ciao-1	protein_coding_gene	I - 12853076 12858281	1135.98	907.282	402.405	383.325	608.639	0.192999	-7.16646	7.7e-13	4.33e-12	+	-1.38312
WBGene00012645	mrpl-22	protein_coding_gene	III + 10615466 10617859	656.806	566.194	236.877	232.673	389.598	0.2138	-6.46914	9.86e-11	4.24e-10	+	-1.3831
WBGene00018304	agr-1	protein_coding_gene	II - 6760674 6775176	1071.52	775.514	342.472	363.238	508.831	0.216848	-6.37795	1.79e-10	7.48e-10	+	-1.38304
WBGene00003253	mig-22	protein_coding_gene	III - 8763291 8767342	5144.86	4663.38	1880.74	1880.64	3014.99	0.140792	-9.82092	9.15e-23	2.27e-21	+	-1.38271
WBGene00018900	rod-1	protein_coding_gene	IV + 7478452 7485327	22872.9	18510.1	8344.91	7534.27	11951.8	0.168577	-8.20142	2.38e-16	2.19e-15	+	-1.38257
WBGene00004190	pars-2	protein_coding_gene	I + 12486944 12490890	884.575	719.924	268.27	338.13	446.821	0.216564	-6.38278	1.74e-10	7.26e-10	+	-1.38228
WBGene00009176	nmat-2	protein_coding_gene	I - 9305751 9306844	631.737	555.899	236.877	221.793	332.835	0.207739	-6.64774	2.98e-11	1.37e-10	+	-1.38099
WBGene00044483	H06H21.11	protein_coding_gene	IV - 4806697 4807319	636.751	575.115	271.124	205.054	356.284	0.21666	-6.37379	1.84e-10	7.68e-10	+	-1.38094
WBGene00001358	evl-20	protein_coding_gene	II + 8444307 8445177	511.406	488.642	202.629	184.967	280.396	0.210766	-6.55105	5.71e-11	2.53e-10	+	-1.38074
WBGene00003036	lin-53	protein_coding_gene	I - 9618196 9619760	8429.61	8045.44	3093.67	3228.97	5003.89	0.129198	-10.685	1.2e-26	4.44e-25	+	-1.38049
WBGene00018475	F45E12.5	protein_coding_gene	II - 7308699 7310115	1025.68	945.715	362.45	390.858	573.158	0.184913	-7.4636	8.42e-14	5.39e-13	+	-1.38011
WBGene00016623	psmd-9	protein_coding_gene	II + 6902095 6902931	768.542	682.178	273.978	282.054	453.293	0.196372	-7.02706	2.11e-12	1.12e-11	+	-1.37992
WBGene00008710	rif-1.1	protein_coding_gene	IV - 17457831 17461272	12106.9	10772.8	4740.39	4065.09	6359.49	0.151485	-9.10879	8.33e-20	1.28e-18	+	-1.37985
WBGene00005019	sqv-1	protein_coding_gene	IV + 8361117 8363426	3953.01	3226.96	1478.34	1287.24	2013.58	0.206761	-6.6735	2.5e-11	1.16e-10	+	-1.37982
WBGene00001595	gld-1	protein_coding_gene	I + 7695681 7698222	16593.5	14276.3	6735.29	5147.27	8764.44	0.177362	-7.77784	7.38e-15	5.48e-14	+	-1.37949
WBGene00010439	JC8.7	protein_coding_gene	IV + 13247261 13250699	1154.6	1042.48	425.236	420.151	647.758	0.174427	-7.9063	2.65e-15	2.08e-14	+	-1.37907
WBGene00044319	tag-266	protein_coding_gene	III - 638528 640226	1007.05	1022.58	436.652	354.869	591.509	0.187896	-7.33802	2.17e-13	1.31e-12	+	-1.37878
WBGene00013740	hut-1	protein_coding_gene	III + 12711560 12713874	1517.03	1298.47	610.742	484.597	856.147	0.188149	-7.32779	2.34e-13	1.41e-12	+	-1.37871
WBGene00004163	pqn-82	protein_coding_gene	III + 1849047 1852473	603.087	533.938	231.169	210.076	359.101	0.20736	-6.64747	2.98e-11	1.37e-10	+	-1.37842
WBGene00022174	slc-30A9	protein_coding_gene	III - 2690160 2698817	1633.78	1578.48	627.866	610.14	956.311	0.152861	-9.01619	1.95e-19	2.82e-18	+	-1.37822
WBGene00009139	F25H9.7	protein_coding_gene	V + 13468376 13469085	389.643	326.677	151.259	128.891	208.634	0.246507	-5.59018	2.27e-08	7.28e-08	+	-1.37802
WBGene00008563	F07H5.13	protein_coding_gene	II + 8790557 8791441	575.869	741.885	291.101	224.304	346.972	0.244213	-5.64215	1.68e-08	5.47e-08	+	-1.37788
WBGene00010624	mrps-15	protein_coding_gene	I - 8690929 8692622	1101.6	931.989	476.607	318.88	566.278	0.246598	-5.58714	2.31e-08	7.41e-08	+	-1.37778
WBGene00013925	coa-7	protein_coding_gene	II - 11649096 11651148	824.41	682.864	319.641	267.826	420.835	0.209411	-6.57914	4.73e-11	2.12e-10	+	-1.37775
WBGene00194642	C25H3.17	protein_coding_gene	II - 5669033 5669680	108.871	88.5321	45.663	33.4782	62.0066	0.400646	-3.43864	0.000584642	0.00107887	+	-1.37768
WBGene00018609	F48E8.2	protein_coding_gene	III + 5464377 5468000	3094.22	2768.52	1230.05	1039.5	1843.69	0.160784	-8.56674	1.06e-17	1.2e-16	+	-1.37739
WBGene00017300	rpc-2	protein_coding_gene	III + 5557365 5564837	11329.7	9838.73	4189.58	3967.17	5938.84	0.140918	-9.7705	1.51e-22	3.63e-21	+	-1.37684
WBGene00018893	wdr-12	protein_coding_gene	I - 5655950 5657917	2838.52	2410.27	976.046	1040.34	1411.46	0.164003	-8.39509	4.66e-17	4.71e-16	+	-1.37682
WBGene00000990	dhs-27	protein_coding_gene	X - 3412876 3414710	675.429	649.235	273.978	241.88	368.14	0.197105	-6.98452	2.86e-12	1.5e-11	+	-1.37669
WBGene00010893	cutl-9	protein_coding_gene	II + 10622265 10625946	896.752	927.871	348.18	354.032	432.383	0.249313	-5.52142	3.36e-08	1.05e-07	+	-1.37656
WBGene00017137	pink-1	protein_coding_gene	II - 5393293 5395694	2589.98	2071.24	998.878	808.499	1400.7	0.191351	-7.19097	6.43e-13	3.65e-12	+	-1.376
WBGene00012106	T27F6.7	protein_coding_gene	I + 12494826 12497357	1045.73	953.95	428.09	353.195	661.442	0.181533	-7.57966	3.46e-14	2.34e-13	+	-1.37596
WBGene00000250	bir-2	protein_coding_gene	V + 13568850 13570030	673.996	556.585	265.416	215.934	338.928	0.230513	-5.96855	2.39e-09	8.64e-09	+	-1.37583
WBGene00021270	pid-3	protein_coding_gene	I + 2620650 2621859	2862.87	2450.76	1067.37	985.933	1476.39	0.168643	-8.15691	3.44e-16	3.1e-15	+	-1.3756
WBGene00012756	Y41C4A.9	protein_coding_gene	III - 11710827 11718645	2003.37	1898.98	793.394	718.107	1121.4	0.159184	-8.6416	5.54e-18	6.52e-17	+	-1.3756
WBGene00021051	W05H9.4	protein_coding_gene	X + 6263648 6266913	2055.65	1664.27	742.023	696.347	1151.14	0.172765	-7.95826	1.74e-15	1.41e-14	+	-1.37491
WBGene00017534	cwf-19L1	protein_coding_gene	V + 6107828 6114856	3205.96	2780.18	1158.7	1149.98	1692.56	0.159033	-8.64527	5.37e-18	6.32e-17	+	-1.37489
WBGene00020274	T05H4.11	protein_coding_gene	V - 6424247 6426261	1709.7	1777.5	750.585	605.955	1139.7	0.188647	-7.28766	3.15e-13	1.86e-12	+	-1.3748
WBGene00013259	trpp-5	protein_coding_gene	II - 12200629 12202381	580.167	488.642	219.753	196.684	327.595	0.213816	-6.42903	1.28e-10	5.45e-10	+	-1.37463
WBGene00022372	Y92H12BR.7	protein_coding_gene	I + 1393046 1402975	1383.81	1258.67	530.832	492.967	771.13	0.172053	-7.98914	1.36e-15	1.12e-14	+	-1.37456
WBGene00003422	msh-6	protein_coding_gene	I + 3449326 3462174	6075.28	5572.03	2083.37	2397.04	3307.43	0.156334	-8.79229	1.47e-18	1.87e-17	+	-1.37454
WBGene00022148	ddx-27	protein_coding_gene	I + 1767887 1790157	3895.71	3229.02	1444.09	1312.35	2076.98	0.168694	-8.14219	3.88e-16	3.46e-15	+	-1.37354
WBGene00005020	sqv-2	protein_coding_gene	II - 2889116 2894395	1139.56	1036.31	445.214	400.901	620.461	0.174903	-7.85276	4.07e-15	3.12e-14	+	-1.37347
WBGene00011242	R11D1.1	protein_coding_gene	V + 12704377 12707766	3041.22	2786.36	1130.16	1120.68	1822.33	0.15861	-8.65535	4.91e-18	5.83e-17	+	-1.37283
WBGene00021191	Y14H12B.1	protein_coding_gene	II + 3934447 3936075	1320.06	1163.96	567.933	405.086	733.31	0.219242	-6.26102	3.82e-10	1.53e-09	+	-1.37268
WBGene00003568	ncx-3	protein_coding_gene	IV + 10716648 10721755	1669.59	1655.34	650.697	635.249	982.807	0.153655	-8.93327	4.14e-19	5.64e-18	+	-1.37264
WBGene00008775	mogs-1	protein_coding_gene	IV - 11016224 11021928	4489.49	3563.25	1729.49	1393.53	2414.22	0.1867	-7.3505	1.97e-13	1.2e-12	+	-1.37234
WBGene00020949	W02F12.4	protein_coding_gene	V - 6704549 6706934	1666.73	1473.48	562.225	641.945	1000.56	0.167162	-8.20804	2.25e-16	2.09e-15	+	-1.37207
WBGene00014230	gtf-2H3	protein_coding_gene	III - 10118965 10120148	1549.98	1388.38	622.158	522.26	852.687	0.192195	-7.13877	9.42e-13	5.24e-12	+	-1.37203
WBGene00001816	haf-6	protein_coding_gene	I - 1162880 1175809	1006.34	825.613	362.45	347.336	496.121	0.195472	-7.01891	2.24e-12	1.19e-11	+	-1.372
WBGene00021093	W08F4.3	protein_coding_gene	II + 580602 582014	2829.92	2252.42	1104.47	873.781	1506.44	0.189198	-7.24542	4.31e-13	2.49e-12	+	-1.37082
WBGene00013676	ekl-4	protein_coding_gene	I + 14469500 14476894	3380.72	2861.17	1307.1	1117.33	1767.92	0.169875	-8.06941	7.06e-16	6.08e-15	+	-1.37079
WBGene00009007	otub-3	protein_coding_gene	IV + 8728177 8730510	3220.28	2709.49	1144.43	1148.3	1842.09	0.165171	-8.29873	1.05e-16	1.01e-15	+	-1.37071
WBGene00008157	C47F8.1	protein_coding_gene	I + 12335035 12336605	188.375	135.886	59.9327	64.4455	92.9817	0.34942	-3.92216	8.78e-05	0.000179733	+	-1.37048
WBGene00016387	kbp-5	protein_coding_gene	I + 10687363 10688060	761.379	645.118	313.933	240.206	403.314	0.222217	-6.16691	6.96e-10	2.69e-09	+	-1.37039
WBGene00016457	C35E7.5	protein_coding_gene	I + 10823363 10828421	8448.23	9798.92	3496.07	3561.24	4779.18	0.147071	-9.31614	1.21e-20	2.13e-19	+	-1.37014
WBGene00004726	sas-4	protein_coding_gene	III - 8314349 8318588	1577.91	1556.52	470.899	724.803	873.772	0.221686	-6.18024	6.4e-10	2.48e-09	+	-1.37007
WBGene00013994	ZK524.4	protein_coding_gene	I - 7460856 7466429	3995.99	3756.78	1595.35	1415.29	2523.83	0.147937	-9.25986	2.05e-20	3.47e-19	+	-1.36988
WBGene00012002	T24H10.4	protein_coding_gene	II + 9109534 9111240	2001.93	1937.41	881.866	658.684	1187.33	0.197294	-6.93656	4.02e-12	2.06e-11	+	-1.36854
WBGene00022741	ZK430.5	protein_coding_gene	II + 4405658 4416553	334.491	403.542	119.865	159.021	209.43	0.263594	-5.19161	2.08e-07	5.9e-07	+	-1.36848
WBGene00018827	pst-2	protein_coding_gene	III + 5680433 5682325	997.744	904.537	402.405	343.152	565.201	0.18319	-7.46964	8.04e-14	5.18e-13	+	-1.36836
WBGene00013376	Y62E10A.6	protein_coding_gene	IV + 13371999 13377383	782.867	697.276	254	310.51	424.229	0.201239	-6.79857	1.06e-11	5.13e-11	+	-1.36814
WBGene00004020	pho-1	protein_coding_gene	II - 5233156 5235846	174.05	124.219	71.3484	49.3803	112.911	0.347431	-3.93721	8.24e-05	0.000169361	+	-1.36791
WBGene00020964	polq-1	protein_coding_gene	III - 5791119 5803160	6063.1	5047.7	2422.99	1898.21	2968.77	0.177119	-7.72226	1.14e-14	8.29e-14	+	-1.36776
WBGene00043156	C27F2.9	protein_coding_gene	III - 4961817 4963044	810.801	635.509	296.809	267.826	436.592	0.219525	-6.22714	4.75e-10	1.87e-09	+	-1.36701
WBGene00011016	R04F11.3	protein_coding_gene	V - 12314919 12317180	2586.4	2275.76	1081.64	821.053	1454.59	0.181282	-7.53664	4.82e-14	3.21e-13	+	-1.36625
WBGene00018341	F42A10.5	protein_coding_gene	III - 6171219 6173477	5302.44	4895.34	2146.16	1825.4	3109.33	0.150613	-9.06779	1.21e-19	1.82e-18	+	-1.36572
WBGene00011280	pelo-1	protein_coding_gene	III - 4202253 4204222	1250.58	1121.41	513.708	417.641	660.708	0.190813	-7.15681	8.26e-13	4.62e-12	+	-1.36561
WBGene00011201	nth-1	protein_coding_gene	III - 4291543 4294253	355.979	315.696	131.281	129.728	202.356	0.239952	-5.69036	1.27e-08	4.18e-08	+	-1.36541
WBGene00044891	T07C4.12	protein_coding_gene	III - 10331476 10332660	542.921	506.486	251.146	169.065	311.117	0.23829	-5.72948	1.01e-08	3.37e-08	+	-1.36528
WBGene00017289	F09E5.11	protein_coding_gene	II - 5357308 5358187	711.958	612.862	291.101	232.673	430.456	0.206787	-6.60229	4.05e-11	1.83e-10	+	-1.36527
WBGene00020163	T02G5.3	protein_coding_gene	II + 7093389 7099354	214.877	207.261	65.6405	92.0651	126.725	0.294667	-4.63267	3.61e-06	8.78e-06	+	-1.3651
WBGene00012908	Y46G5A.18	protein_coding_gene	II - 12800420 12805261	2254.06	1977.9	881.866	770.836	1305.32	0.167656	-8.13969	3.96e-16	3.53e-15	+	-1.36467
WBGene00016713	C46E10.9	pseudogene	II - 3727690 3729835	53.0029	41.864	14.2697	20.9239	23.2961	0.600648	-2.27197	0.0230881	0.0336473	+	-1.36466
WBGene00018831	F54E7.9	protein_coding_gene	III - 5676612 5677890	513.555	445.406	205.483	173.25	335.91	0.217159	-6.28382	3.3e-10	1.33e-09	+	-1.36459
WBGene00012369	W09G3.6	protein_coding_gene	I - 13814756 13827988	5512.3	4886.42	1974.92	2059.75	3194.43	0.144426	-9.44709	3.48e-21	6.81e-20	+	-1.36441
WBGene00011696	eea-1	protein_coding_gene	V - 13491067 13497372	4051.86	3646.97	1541.13	1455.46	2345.56	0.143198	-9.52502	1.65e-21	3.45e-20	+	-1.36396
WBGene00004702	rsp-5	protein_coding_gene	II + 6490165 6491340	1625.18	1527.01	684.945	552.39	871.698	0.183332	-7.4384	1.02e-13	6.46e-13	+	-1.3637
WBGene00017749	rpoa-49	protein_coding_gene	II + 45040 47479	1284.25	1163.96	413.821	524.771	717.345	0.186438	-7.31426	2.59e-13	1.55e-12	+	-1.36366
WBGene00001209	egl-45	protein_coding_gene	III - 7824377 7828626	17987.3	17069.5	6929.36	6701.5	10263.7	0.124741	-10.929	8.38e-28	3.51e-26	+	-1.36329
WBGene00017144	brap-2	protein_coding_gene	II - 5390241 5393190	2496.87	2182.42	916.113	904.748	1414.29	0.154086	-8.84192	9.41e-19	1.23e-17	+	-1.36242
WBGene00012698	sws-1	protein_coding_gene	V - 18979319 18981479	274.326	228.536	114.157	87.0433	134.68	0.292773	-4.65113	3.3e-06	8.08e-06	+	-1.36173
WBGene00003224	mes-6	protein_coding_gene	IV + 8511284 8513469	2714.61	2564	1081.64	979.237	1446.89	0.174021	-7.82364	5.13e-15	3.88e-14	+	-1.36147
WBGene00008344	C56A3.5	protein_coding_gene	V + 13551967 13553373	1390.25	1168.76	493.731	501.336	737.752	0.175815	-7.74258	9.74e-15	7.15e-14	+	-1.36126
WBGene00044326	tag-322	protein_coding_gene	IV - 7783967 7785556	1507.72	1437.79	567.933	577.499	932.784	0.157845	-8.62249	6.55e-18	7.59e-17	+	-1.36102
WBGene00015698	kca-1	protein_coding_gene	I - 4759820 4761321	1966.84	1741.82	767.709	680.444	933.681	0.254086	-5.35425	8.59e-08	2.54e-07	+	-1.36044
WBGene00219715	anr-18	antisense_lncRNA_gene	IV - 3805237 3806561	53.7191	70.6884	19.9776	26.7826	34.2864	0.515327	-2.63964	0.00829949	0.0129666	+	-1.36028
WBGene00021753	Y50D7A.3	protein_coding_gene	III + 254535 264892	4955.77	4353.86	1943.53	1694	2814.71	0.157411	-8.6411	5.57e-18	6.54e-17	+	-1.3602
WBGene00018455	fbxc-42	protein_coding_gene	II + 991600 993179	230.634	184.613	71.3484	87.0433	107.266	0.314744	-4.32128	1.55e-05	3.48e-05	+	-1.36009
WBGene00020957	W02H5.2	protein_coding_gene	V + 2639335 2646594	2915.88	2424.68	1115.89	974.216	1557.11	0.170549	-7.97302	1.55e-15	1.27e-14	+	-1.35979
WBGene00000532	clh-5	protein_coding_gene	II - 9094710 9098605	2790.53	2540.67	1087.35	997.65	1797.57	0.147816	-9.19875	3.62e-20	5.88e-19	+	-1.35972
WBGene00016602	mus-81	protein_coding_gene	I + 4265107 4267240	1928.16	1699.27	699.214	713.086	1069.93	0.182087	-7.46712	8.2e-14	5.26e-13	+	-1.35967
WBGene00022292	Y75D11A.3	protein_coding_gene	X - 1745096 1746217	352.398	279.322	168.382	89.5542	205.656	0.315489	-4.30931	1.64e-05	3.66e-05	+	-1.35954
WBGene00018016	lrr-1	protein_coding_gene	II - 5034142 5036439	2433.12	2107.61	976.046	806.825	1472.83	0.17156	-7.9218	2.34e-15	1.85e-14	+	-1.35906
WBGene00009922	ythc-2	protein_coding_gene	I - 8318347 8323987	7045.09	5874	2768.32	2282.38	3429.17	0.166807	-8.14709	3.73e-16	3.34e-15	+	-1.35899
WBGene00014938	mdt-9	protein_coding_gene	IV + 13386380 13387361	638.9	479.034	245.439	197.521	335.885	0.237772	-5.71454	1.1e-08	3.66e-08	+	-1.35876
WBGene00004283	rab-33	protein_coding_gene	III - 10500344 10503853	1357.3	1209.25	596.473	420.988	770.327	0.203688	-6.66807	2.59e-11	1.2e-10	+	-1.35821
WBGene00018013	phf-10	protein_coding_gene	V - 304810 311565	4301.11	4312.68	1449.8	1892.36	2494.85	0.168655	-8.05067	8.23e-16	7.03e-15	+	-1.35779
WBGene00008440	DY3.8	protein_coding_gene	I - 8758156 8758996	1962.54	1586.03	781.978	614.325	1017.24	0.202191	-6.71506	1.88e-11	8.87e-11	+	-1.35772
WBGene00013728	Y111B2A.2	protein_coding_gene	III + 12496086 12496430	610.966	542.86	291.101	173.25	332.77	0.265023	-5.12211	3.02e-07	8.39e-07	+	-1.35748
WBGene00006773	unc-37	protein_coding_gene	I - 6742299 6745329	5452.85	5397.71	2120.47	2114.99	3298.74	0.144696	-9.38009	6.59e-21	1.23e-19	+	-1.35726
WBGene00044322	tag-280	protein_coding_gene	II + 12460652 12461471	209.863	174.319	94.1799	62.7716	119.572	0.317134	-4.27922	1.88e-05	4.16e-05	+	-1.35708
WBGene00001235	elb-1	protein_coding_gene	III - 11718834 11719450	1136.7	956.009	499.439	333.108	611.878	0.224552	-6.04331	1.51e-09	5.58e-09	+	-1.35704
WBGene00016236	heri-1	protein_coding_gene	II - 6110448 6113194	1578.63	1507.79	639.282	572.477	779.544	0.177601	-7.64002	2.17e-14	1.51e-13	+	-1.35688
WBGene00021396	cutl-24	protein_coding_gene	IV + 165077 169980	526.448	517.467	171.236	227.652	275.606	0.240762	-5.63545	1.75e-08	5.68e-08	+	-1.3568
WBGene00004886	smi-1	protein_coding_gene	III + 1878365 1880866	1017.08	802.279	379.574	336.456	503.338	0.203198	-6.67485	2.47e-11	1.15e-10	+	-1.35632
WBGene00002994	lin-5	protein_coding_gene	II + 7860574 7863563	10112.1	8637.03	3804.3	3526.09	5461.9	0.156134	-8.68558	3.77e-18	4.53e-17	+	-1.35611
WBGene00007698	qns-1	protein_coding_gene	IV - 10214986 10219308	3824.8	2983.33	1446.95	1222.79	2089.8	0.18357	-7.38678	1.5e-13	9.32e-13	+	-1.35599
WBGene00010685	aipl-1	protein_coding_gene	V - 15134198 15136801	8452.53	7279.53	3207.82	2946.08	4440.71	0.154306	-8.78665	1.54e-18	1.96e-17	+	-1.35584
WBGene00018006	gpaa-1	protein_coding_gene	I - 5857545 5862557	4740.89	4180.22	1789.42	1700.69	2780.01	0.149069	-9.09528	9.43e-20	1.43e-18	+	-1.35583
WBGene00015486	popl-1	protein_coding_gene	III - 6427526 6430934	2769.76	2452.13	1113.04	938.227	1457.77	0.177888	-7.62075	2.52e-14	1.74e-13	+	-1.35564
WBGene00002003	hse-5	protein_coding_gene	III + 4345334 4350079	3734.56	3133.62	1344.2	1339.96	2073.83	0.156926	-8.63811	5.72e-18	6.7e-17	+	-1.35554
WBGene00020709	T23B3.1	protein_coding_gene	I + 6717819 6719428	2875.05	2487.13	1107.33	995.976	1576.75	0.163858	-8.27237	1.31e-16	1.25e-15	+	-1.3555
WBGene00007128	memb-1	protein_coding_gene	X - 9440079 9441571	260.717	213.438	105.596	84.5325	158.306	0.279882	-4.84237	1.28e-06	3.3e-06	+	-1.35529
WBGene00001123	dyf-7	protein_coding_gene	X + 9698659 9701732	396.805	470.112	171.236	168.228	225.383	0.234738	-5.77337	7.77e-09	2.64e-08	+	-1.35523
WBGene00021444	ttc-7	protein_coding_gene	III + 1860429 1877886	4659.96	4488.37	1829.37	1753.42	2742.79	0.134721	-10.0525	8.95e-24	2.52e-22	+	-1.35429
WBGene00303009	mrpl-42	protein_coding_gene	IV - 9093563 9094456	775.704	665.02	339.618	236.858	430.655	0.229285	-5.90658	3.49e-09	1.24e-08	+	-1.35429
WBGene00021813	Y53G8AR.6	protein_coding_gene	III + 3294743 3297248	2511.91	2176.93	998.878	846.998	1545.54	0.165469	-8.18393	2.75e-16	2.51e-15	+	-1.35419
WBGene00009507	mus-101	protein_coding_gene	I - 10479305 10484969	5020.95	4268.76	1877.89	1761.79	2582.11	0.151839	-8.91739	4.77e-19	6.46e-18	+	-1.354
WBGene00009220	F28D9.4	protein_coding_gene	I - 11168511 11177728	527.88	457.759	196.922	189.989	271.773	0.219144	-6.17768	6.51e-10	2.52e-09	+	-1.3538
WBGene00015813	thoc-2	protein_coding_gene	III + 6368042 6373904	10366.4	8695.36	3658.75	3798.1	5400.96	0.155162	-8.72252	2.72e-18	3.33e-17	+	-1.3534
WBGene00018891	F55F8.3	protein_coding_gene	I - 5649756 5653648	3538.3	3318.24	1455.51	1240.37	1858.32	0.16677	-8.11249	4.96e-16	4.36e-15	+	-1.35292
WBGene00021421	Y38F2AR.3	protein_coding_gene	IV + 2384013 2388089	1169.64	1028.76	445.214	419.314	641.003	0.176246	-7.67321	1.68e-14	1.19e-13	+	-1.35237
WBGene00003928	pas-7	protein_coding_gene	II - 10098782 10099854	5750.1	5025.74	2420.14	1817.87	3158.49	0.183416	-7.37265	1.67e-13	1.03e-12	+	-1.35226
WBGene00000064	act-2	protein_coding_gene	V - 11076777 11078154	7582.28	7847.1	2325.96	3695.99	4832.72	0.209	-6.47	9.8e-11	4.22e-10	+	-1.35223
WBGene00015326	ivd-1	protein_coding_gene	IV - 5086856 5088864	2586.4	2335.46	976.046	954.129	1511.49	0.147926	-9.13928	6.29e-20	9.85e-19	+	-1.35193
WBGene00000478	cfz-2	protein_coding_gene	V - 3441504 3444877	1552.13	1842.7	682.091	650.314	840.085	0.206081	-6.55944	5.4e-11	2.4e-10	+	-1.35178
WBGene00004105	szy-20	protein_coding_gene	II - 8966921 8969333	2051.36	1955.94	770.563	796.781	1166.09	0.148447	-9.10512	8.62e-20	1.32e-18	+	-1.35162
WBGene00000794	crn-1	protein_coding_gene	I + 3481997 3484500	3185.9	2989.5	1367.04	1068.79	1888.33	0.176669	-7.6501	2.01e-14	1.4e-13	+	-1.35153
WBGene00050948	Y48B6A.16	pseudogene	II - 14217107 14218064	41.5428	44.6092	17.1236	16.7391	24.455	0.615564	-2.19548	0.0281291	0.0404445	+	-1.35146
WBGene00017719	ldp-1	protein_coding_gene	V + 2127535 2130100	4298.25	3505.6	1592.5	1472.2	2304.6	0.161301	-8.37727	5.42e-17	5.45e-16	+	-1.35126
WBGene00016055	C24D10.4	protein_coding_gene	IV + 5160522 5161385	600.222	579.233	242.585	223.467	359.38	0.196124	-6.8892	5.61e-12	2.82e-11	+	-1.35114
WBGene00012740	slc-25A46	protein_coding_gene	I + 13428913 13434611	1613.72	1538.67	736.316	517.238	929.641	0.200091	-6.74967	1.48e-11	7.08e-11	+	-1.35055
WBGene00014087	ZK809.5	protein_coding_gene	IV + 11656730 11659427	3099.24	2600.37	1178.68	1063.77	1580.83	0.167381	-8.06811	7.14e-16	6.13e-15	+	-1.35045
WBGene00021902	oxy-4	protein_coding_gene	III - 5155462 5158774	1008.49	955.323	416.675	361.565	549.412	0.181343	-7.44581	9.64e-14	6.13e-13	+	-1.35024
WBGene00012828	Y43F8C.6	protein_coding_gene	V - 19633040 19640908	1235.54	1172.19	539.394	419.314	717.292	0.185499	-7.27602	3.44e-13	2.02e-12	+	-1.34969
WBGene00017916	F29A7.6	protein_coding_gene	II - 2751741 2752611	751.352	581.978	271.124	254.434	374.08	0.218293	-6.18283	6.3e-10	2.44e-09	+	-1.34967
WBGene00010363	H04D03.2	protein_coding_gene	III - 10439335 10442405	1423.2	1143.37	527.978	483.76	703.704	0.189393	-7.12584	1.03e-12	5.72e-12	+	-1.34958
WBGene00007042	pbrm-1	protein_coding_gene	I + 7495436 7503582	23473.1	22736.3	9055.54	9084.31	14138.2	0.123007	-10.9667	5.52e-28	2.36e-26	+	-1.34899
WBGene00021401	prdx-6	protein_coding_gene	IV + 218552 220855	752.784	706.198	262.562	302.978	483.744	0.186497	-7.23304	4.72e-13	2.72e-12	+	-1.34894
WBGene00044188	F28F8.9	protein_coding_gene	V - 15577494 15578673	593.059	522.957	208.337	226.815	320.944	0.22314	-6.04362	1.51e-09	5.57e-09	+	-1.34857
WBGene00009098	ehbp-1	protein_coding_gene	V + 9550644 9556032	5933.46	4878.19	2163.28	2086.53	3355.46	0.154196	-8.74294	2.27e-18	2.82e-17	+	-1.34813
WBGene00000817	csn-5	protein_coding_gene	IV + 5649533 5651079	2287	1864.66	927.529	717.27	1265.32	0.191058	-7.05581	1.72e-12	9.26e-12	+	-1.34807
WBGene00004881	smg-3	protein_coding_gene	IV - 6362395 6373093	7251.37	6214.4	2617.06	2670.72	3859.69	0.147756	-9.12327	7.29e-20	1.13e-18	+	-1.34802
WBGene00011388	T02G6.5	protein_coding_gene	I + 11815908 11819280	559.395	462.563	182.652	213.424	294.394	0.224594	-6.00075	1.96e-09	7.17e-09	+	-1.34773
WBGene00003801	npp-15	protein_coding_gene	III + 7929043 7933055	9388.67	8517.61	3750.07	3299.28	4958.62	0.146491	-9.19784	3.65e-20	5.92e-19	+	-1.3474
WBGene00013792	rad-54.B	protein_coding_gene	IV + 16950067 16962868	2067.11	1723.97	784.832	711.412	1087.28	0.181786	-7.40896	1.27e-13	7.95e-13	+	-1.34685
WBGene00019118	F59E12.1	protein_coding_gene	II + 5654515 5657371	4517.42	4146.6	1270	2115.82	2643.88	0.222911	-6.04179	1.52e-09	5.63e-09	+	-1.34678
WBGene00013350	slr-2	protein_coding_gene	V + 18087123 18098118	1375.93	1214.06	539.394	485.434	752.999	0.174825	-7.70322	1.33e-14	9.54e-14	+	-1.34672
WBGene00003158	mcm-6	protein_coding_gene	III + 9794367 9798644	14700.4	13121.3	5699.31	5248.54	8167.57	0.146561	-9.18798	4e-20	6.46e-19	+	-1.3466
WBGene00012806	dph-7	protein_coding_gene	III + 13315123 13318603	805.071	743.944	345.326	274.521	439.207	0.202456	-6.64706	2.99e-11	1.37e-10	+	-1.34574
WBGene00019239	H24K24.2	protein_coding_gene	V + 917788 926187	123.912	127.651	34.2472	59.4238	62.0911	0.404037	-3.33039	0.000867243	0.00156255	+	-1.3456
WBGene00018319	hda-6	protein_coding_gene	IV - 5356543 5364306	6265.08	5170.55	2365.91	2143.44	3223.19	0.162876	-8.2575	1.49e-16	1.41e-15	+	-1.34495
WBGene00000772	cpb-3	protein_coding_gene	I - 5788634 5791752	5993.62	5533.6	2174.7	2358.54	3349.29	0.139911	-9.60437	7.66e-22	1.68e-20	+	-1.34375
WBGene00004342	rfs-1	protein_coding_gene	III + 8226478 8229989	282.205	249.811	114.157	98.7607	141.987	0.274807	-4.8892	1.01e-06	2.64e-06	+	-1.34359
WBGene00012000	T24H10.1	protein_coding_gene	II + 9099371 9100569	2944.53	2574.98	1235.75	954.966	1508.79	0.189129	-7.09934	1.25e-12	6.87e-12	+	-1.34269
WBGene00004883	smg-5	protein_coding_gene	I - 6734028 6736161	880.278	705.512	325.349	302.978	440.667	0.208837	-6.4283	1.29e-10	5.47e-10	+	-1.34247
WBGene00007720	C25D7.10	protein_coding_gene	V + 15067465 15068573	1091.57	1108.37	547.956	338.13	665.131	0.230007	-5.83155	5.49e-09	1.9e-08	+	-1.34129
WBGene00009084	F23B12.7	protein_coding_gene	V + 14449697 14452976	5502.27	5011.33	1952.09	2186.96	3030.44	0.148331	-9.04222	1.54e-19	2.27e-18	+	-1.34124
WBGene00016045	spas-1	protein_coding_gene	V + 9175789 9177997	5203.59	4383.37	2043.42	1751.75	2678.43	0.166193	-8.07016	7.02e-16	6.05e-15	+	-1.3412
WBGene00018998	flap-1	protein_coding_gene	III - 6923971 6928825	1918.13	1682.11	733.462	691.325	1058.85	0.174854	-7.66991	1.72e-14	1.22e-13	+	-1.34111
WBGene00007043	algn-10	protein_coding_gene	I - 9960427 9961977	797.192	783.749	373.866	263.641	427.192	0.224188	-5.97977	2.23e-09	8.11e-09	+	-1.34059
WBGene00015011	B0041.8	protein_coding_gene	I + 4647424 4648275	2435.98	1824.17	896.136	791.759	1190.29	0.20718	-6.47055	9.76e-11	4.21e-10	+	-1.34057
WBGene00014232	ttll-4	protein_coding_gene	III + 10124183 10132411	3243.2	2959.31	1298.54	1160.02	1927.55	0.155072	-8.64437	5.41e-18	6.37e-17	+	-1.3405
WBGene00006349	sur-2	protein_coding_gene	I - 14777137 14787804	4149.27	3610.6	1335.64	1712.41	2426.25	0.175481	-7.63886	2.19e-14	1.53e-13	+	-1.34048
WBGene00013250	Y57A10A.5	protein_coding_gene	II + 12154486 12156812	1166.78	949.833	488.023	359.891	616.492	0.221791	-6.0433	1.51e-09	5.58e-09	+	-1.34035
WBGene00015842	C16C8.4	protein_coding_gene	II - 3443488 3444380	765.677	760.415	342.472	271.173	426.068	0.2007	-6.67579	2.46e-11	1.14e-10	+	-1.33983
WBGene00017641	csr-1	protein_coding_gene	IV + 7957267 7962157	11667.1	10264.2	4589.13	4091.04	6252.01	0.144123	-9.29125	1.52e-20	2.66e-19	+	-1.33908
WBGene00015160	spot-1	protein_coding_gene	III - 7275499 7277274	2231.14	1872.21	890.428	743.216	1210.3	0.175917	-7.61072	2.73e-14	1.87e-13	+	-1.33885
WBGene00018902	F55G1.6	protein_coding_gene	IV + 7473517 7474959	1350.14	1280.63	599.327	455.304	724.81	0.191057	-7.00741	2.43e-12	1.28e-11	+	-1.33882
WBGene00012936	pola-1	protein_coding_gene	III + 11142448 11154287	16222.5	14959.2	6318.61	6015.2	8873.79	0.134955	-9.91981	3.41e-23	8.91e-22	+	-1.33873
WBGene00010483	K01G12.3	protein_coding_gene	IV + 14193496 14196155	432.618	357.56	179.798	139.771	217.039	0.253404	-5.28097	1.29e-07	3.73e-07	+	-1.33822
WBGene00021689	znf-236	protein_coding_gene	I - 1136366 1154388	2939.51	2564	1110.18	1069.63	1535.14	0.152545	-8.77237	1.75e-18	2.21e-17	+	-1.33818
WBGene00019771	M04F3.5	protein_coding_gene	I - 4773819 4788358	1991.91	1672.5	670.675	769.999	1047.73	0.173642	-7.70514	1.31e-14	9.42e-14	+	-1.33793
WBGene00000396	cdh-4	protein_coding_gene	III + 4520357 4536994	32299.5	34081.4	12591.6	13663.3	18640.4	0.130535	-10.2474	1.22e-24	3.73e-23	+	-1.33764
WBGene00021640	Y47G6A.14	protein_coding_gene	I - 3462258 3468187	1170.36	1039.74	468.046	413.456	714.43	0.185331	-7.21529	5.38e-13	3.08e-12	+	-1.33721
WBGene00001033	dnj-15	protein_coding_gene	IV + 4176388 4178364	776.421	667.079	316.787	262.804	416.912	0.20343	-6.57327	4.92e-11	2.2e-10	+	-1.3372
WBGene00002068	ify-1	protein_coding_gene	II - 5054135 5055179	5164.92	4409.45	1817.96	1965.17	2726.04	0.157113	-8.51065	1.73e-17	1.88e-16	+	-1.33714
WBGene00008860	romo-1	protein_coding_gene	II - 13237404 13237907	560.828	498.25	262.562	169.902	329.231	0.24808	-5.38918	7.08e-08	2.12e-07	+	-1.33695
WBGene00015501	C06A5.3	protein_coding_gene	I + 5986488 5990589	4779.57	4360.03	1926.41	1702.37	2636.17	0.152078	-8.79112	1.48e-18	1.89e-17	+	-1.33693
WBGene00009341	thoc-3	protein_coding_gene	I + 8971139 8973037	1525.62	1310.82	633.574	502.173	852.015	0.186702	-7.16064	8.03e-13	4.5e-12	+	-1.33691
WBGene00015624	lelo-3	protein_coding_gene	X - 6020856 6022569	248.541	192.849	102.742	76.9999	131.212	0.319596	-4.18249	2.88e-05	6.25e-05	+	-1.33671
WBGene00009994	F53F4.12	protein_coding_gene	V + 13626047 13627487	1285.68	1141.31	479.461	481.249	655.975	0.182313	-7.33134	2.28e-13	1.37e-12	+	-1.3366
WBGene00016816	C50E3.5	protein_coding_gene	V + 7587996 7594731	1189.7	1055.52	428.09	457.814	611.736	0.193809	-6.89373	5.43e-12	2.73e-11	+	-1.33607
WBGene00018037	chtl-1	protein_coding_gene	X - 5355644 5364322	2870.75	2282.62	1087.35	962.498	1519.96	0.176018	-7.58716	3.27e-14	2.22e-13	+	-1.33548
WBGene00011532	chaf-1	protein_coding_gene	I - 9077565 9080024	4407.12	3980.51	1866.47	1473.04	2454.44	0.17758	-7.51897	5.52e-14	3.64e-13	+	-1.33522
WBGene00020110	hsp-75	protein_coding_gene	III - 7223233 7226707	3941.55	3197.45	1543.98	1297.28	2085.73	0.173099	-7.71308	1.23e-14	8.87e-14	+	-1.33512
WBGene00013461	Y67H2A.2	protein_coding_gene	IV - 13289776 13297819	2080.72	1788.49	727.754	799.292	1135.98	0.164421	-8.11895	4.7e-16	4.15e-15	+	-1.33492
WBGene00015307	C01G5.5	protein_coding_gene	IV + 6524610 6526524	681.875	590.9	273.978	236.858	417.138	0.205145	-6.50624	7.71e-11	3.37e-10	+	-1.33472
WBGene00010000	F53F8.3	protein_coding_gene	V - 20688742 20689531	896.752	746.689	359.596	299.63	430.334	0.21202	-6.29486	3.08e-10	1.24e-09	+	-1.33464
WBGene00013703	rbm-12	protein_coding_gene	I + 10122459 10130215	3464.53	3117.15	1318.52	1293.1	1871.52	0.147805	-9.02846	1.74e-19	2.56e-18	+	-1.33446
WBGene00019196	H14A12.3	protein_coding_gene	III + 7463797 7465244	1257.03	1086.41	508.001	430.195	686.671	0.189706	-7.03318	2.02e-12	1.08e-11	+	-1.33424
WBGene00022141	chaf-2	protein_coding_gene	I + 1823447 1825967	3411.52	3291.47	1521.15	1155.83	1882.29	0.179365	-7.43465	1.05e-13	6.62e-13	+	-1.33351
WBGene00018894	mff-2	protein_coding_gene	I - 5657917 5658712	1000.61	842.084	390.989	346.499	566.446	0.191228	-6.97126	3.14e-12	1.63e-11	+	-1.3331
WBGene00001332	eri-1	protein_coding_gene	IV - 415635 419958	3072.74	2728.02	1227.19	1084.69	1732.5	0.161914	-8.23276	1.83e-16	1.72e-15	+	-1.333
WBGene00008380	prp-38	protein_coding_gene	V - 10804721 10806034	2404.47	2100.06	901.844	888.009	1244.65	0.16049	-8.30225	1.02e-16	9.86e-16	+	-1.33243
WBGene00007202	B0564.2	protein_coding_gene	IV + 13107659 13111500	468.431	391.188	165.528	174.087	282.254	0.22504	-5.92034	3.21e-09	1.14e-08	+	-1.33231
WBGene00015697	mlst-8	protein_coding_gene	I - 4735251 4738102	1719.73	1558.58	742.023	574.988	958.169	0.186383	-7.14392	9.07e-13	5.06e-12	+	-1.3315
WBGene00012301	W06D11.3	protein_coding_gene	X + 12298683 12300012	285.786	239.517	117.011	96.2498	155.716	0.271893	-4.89678	9.74e-07	2.54e-06	+	-1.3314
WBGene00021425	ppgn-1	protein_coding_gene	IV - 2333837 2348912	2191.74	1885.25	859.035	769.162	1223.66	0.16364	-8.13567	4.1e-16	3.64e-15	+	-1.33132
WBGene00001749	gst-1	protein_coding_gene	III + 9059331 9060181	2270.53	2119.28	1001.73	759.955	1306.92	0.17893	-7.44016	1.01e-13	6.38e-13	+	-1.33127
WBGene00006956	wrt-10	protein_coding_gene	II - 7533262 7534563	555.098	560.017	179.798	251.923	304.319	0.226664	-5.87278	4.29e-09	1.5e-08	+	-1.33115
WBGene00001979	hmp-2	protein_coding_gene	I + 14738882 14742671	2865.02	2382.13	1187.24	913.118	1584.62	0.189118	-7.0381	1.95e-12	1.04e-11	+	-1.33103
WBGene00019010	glo-2	protein_coding_gene	I + 4836187 4844966	137.521	116.67	39.9551	56.9129	76.9886	0.363808	-3.6585	0.000253692	0.000490915	+	-1.33099
WBGene00007023	mdt-27	protein_coding_gene	V - 9209463 9213654	2628.66	2337.52	1061.66	923.998	1520.34	0.158262	-8.40649	4.22e-17	4.3e-16	+	-1.33043
WBGene00001645	gly-20	protein_coding_gene	V + 11282572 11286039	4213.73	3604.42	1780.86	1345.82	2289.06	0.184072	-7.2251	5.01e-13	2.88e-12	+	-1.32994
WBGene00013878	atfs-1	protein_coding_gene	V + 14193663 14197700	2321.38	2147.42	904.698	876.292	1384.74	0.147004	-9.04381	1.51e-19	2.24e-18	+	-1.32948
WBGene00019380	K04C2.2	protein_coding_gene	III + 6889774 6895089	6303.05	5689.39	2440.12	2336.78	3152.6	0.14163	-9.38559	6.26e-21	1.18e-19	+	-1.32928
WBGene00021295	Y25C1A.8	protein_coding_gene	II - 3071173 3076959	1113.78	971.108	476.607	365.749	625.557	0.201046	-6.61077	3.82e-11	1.73e-10	+	-1.32907
WBGene00008686	F11A10.5	protein_coding_gene	IV + 12094119 12096692	5548.11	4728.57	2260.32	1843.81	3108.6	0.175235	-7.58397	3.35e-14	2.27e-13	+	-1.32898
WBGene00015851	gldi-6	protein_coding_gene	II + 3446947 3452414	111.02	72.061	37.1012	35.9891	48.2545	0.462644	-2.87243	0.00407334	0.0066772	+	-1.32891
WBGene00001028	dnj-10	protein_coding_gene	III + 8631165 8633565	1804.25	1649.17	713.484	666.216	1032.21	0.161787	-8.2138	2.14e-16	2e-15	+	-1.32889
WBGene00013038	ani-1	protein_coding_gene	III - 12446348 12453375	20512.1	19587.6	8390.57	7599.55	11133.6	0.135263	-9.8136	9.84e-23	2.43e-21	+	-1.32742
WBGene00022107	Y71F9AL.1	protein_coding_gene	I + 2925239 2928134	1573.61	1405.53	676.383	524.771	840.5	0.188642	-7.03583	1.98e-12	1.06e-11	+	-1.32725
WBGene00003183	mei-1	protein_coding_gene	I + 8294874 8296940	5489.38	4587.2	2037.71	1982.75	2948.92	0.171523	-7.73208	1.06e-14	7.71e-14	+	-1.32623
WBGene00017293	bmy-1	protein_coding_gene	II + 5358695 5359469	1641.66	1381.51	616.45	591.727	936.831	0.174822	-7.58608	3.3e-14	2.24e-13	+	-1.32621
WBGene00022434	Y108G3AL.2	protein_coding_gene	V + 166987 176823	1243.42	1072.68	448.068	472.88	655.57	0.189057	-7.01352	2.32e-12	1.23e-11	+	-1.32596
WBGene00010305	F59A2.5	protein_coding_gene	III + 3404863 3405469	417.577	384.325	162.674	158.184	244.058	0.222289	-5.96396	2.46e-09	8.87e-09	+	-1.32572
WBGene00010295	fbxa-193	pseudogene	V - 17653482 17655281	117.466	89.2184	54.2248	32.6412	53.0181	0.451503	-2.9359	0.00332578	0.00552491	+	-1.32557
WBGene00007255	cnnm-4	protein_coding_gene	I + 7222291 7224481	444.795	369.913	139.843	179.108	203.948	0.268612	-4.9345	8.04e-07	2.12e-06	+	-1.32547
WBGene00000520	cku-80	protein_coding_gene	III + 4419848 4423375	3185.9	2872.15	1344.2	1088.88	1736.56	0.1668	-7.944	1.96e-15	1.57e-14	+	-1.32506
WBGene00011318	cdt-2	protein_coding_gene	V - 14987547 14991126	3072.74	2811.07	1338.5	1024.43	1621.03	0.194939	-6.79634	1.07e-11	5.2e-11	+	-1.32487
WBGene00017402	F12E12.1	protein_coding_gene	II + 3741884 3742479	366.723	346.579	179.798	115.5	206.784	0.278983	-4.74723	2.06e-06	5.18e-06	+	-1.3244
WBGene00022765	gldi-11	protein_coding_gene	II - 4944044 4945789	2186.01	1819.37	907.552	703.042	1098.69	0.216059	-6.12882	8.85e-10	3.38e-09	+	-1.32419
WBGene00007417	ceh-58	protein_coding_gene	II - 10367741 10369597	584.464	564.821	239.731	222.63	336.966	0.198576	-6.66715	2.61e-11	1.21e-10	+	-1.32393
WBGene00021000	W03F9.2	protein_coding_gene	V - 127000 128034	372.453	325.304	156.966	127.217	199.614	0.262828	-5.03641	4.74e-07	1.28e-06	+	-1.32371
WBGene00017087	dph-6	protein_coding_gene	I - 4135239 4137068	575.869	530.506	251.146	200.032	341.212	0.211551	-6.25658	3.94e-10	1.57e-09	+	-1.32359
WBGene00004738	scc-3	protein_coding_gene	V + 12763945 12767933	12020.2	11135.8	4826.01	4437.54	6182.07	0.146843	-9.00963	2.07e-19	2.98e-18	+	-1.323
WBGene00020189	tfbm-1	protein_coding_gene	I - 3854161 3859292	785.016	741.885	308.225	302.978	433.504	0.189895	-6.96629	3.25e-12	1.69e-11	+	-1.32286
WBGene00007637	dhhc-7	protein_coding_gene	I + 11611672 11616244	1631.63	1420.63	650.697	577.499	942.026	0.168706	-7.84046	4.49e-15	3.42e-14	+	-1.32273
WBGene00013509	Y71A12B.12	protein_coding_gene	I + 14004428 14008484	1434.66	1597.01	679.237	544.858	784.576	0.190151	-6.95539	3.52e-12	1.82e-11	+	-1.32258
WBGene00021758	Y50D7A.10	protein_coding_gene	III + 315460 321716	415.428	360.305	154.113	155.674	261.529	0.22601	-5.85164	4.87e-09	1.69e-08	+	-1.32253
WBGene00008107	aspm-1	protein_coding_gene	I - 9221818 9226390	5798.09	5059.37	2217.51	2127.54	3002.2	0.151329	-8.73881	2.36e-18	2.91e-17	+	-1.32244
WBGene00009082	dlat-1	protein_coding_gene	V - 14445323 14447290	3988.83	3708.05	1375.6	1686.46	2473.21	0.157425	-8.39797	4.54e-17	4.6e-16	+	-1.32205
WBGene00194861	H04D03.6	protein_coding_gene	III - 10438191 10438880	51.5704	32.9422	22.8315	13.3913	25.6284	0.608003	-2.17394	0.0297099	0.0425064	+	-1.32176
WBGene00001607	gln-6	protein_coding_gene	IV - 9739261 9740901	14608	12753.4	6213.02	4750.56	7181.08	0.189629	-6.96863	3.2e-12	1.66e-11	+	-1.32146
WBGene00020286	gtsf-1	protein_coding_gene	IV + 16865840 16866504	783.583	683.55	353.888	246.902	474.186	0.223341	-5.91574	3.3e-09	1.17e-08	+	-1.32123
WBGene00011071	R06F6.8	protein_coding_gene	II - 10812949 10819978	6505.75	5968.02	2676.99	2327.57	3624.32	0.151826	-8.70169	3.27e-18	3.96e-17	+	-1.32114
WBGene00022075	nduv-3	protein_coding_gene	IV + 2641310 2642113	478.459	450.21	214.045	166.554	296.76	0.224504	-5.88401	4e-09	1.41e-08	+	-1.32098
WBGene00017164	eng-1	protein_coding_gene	III - 5866495 5868501	812.95	691.786	293.955	306.326	511.379	0.194693	-6.78473	1.16e-11	5.61e-11	+	-1.32094
WBGene00021978	Y58A7A.4	protein_coding_gene	V - 5081988 5085007	454.106	621.784	168.382	251.923	319.849	0.26467	-4.99084	6.01e-07	1.61e-06	+	-1.32093
WBGene00007312	C04H5.1	protein_coding_gene	II + 14534300 14535962	550.8	509.917	216.899	209.239	333.604	0.201175	-6.56532	5.19e-11	2.32e-10	+	-1.32078
WBGene00012546	Y37D8A.4	protein_coding_gene	III - 12837189 12838963	982.702	864.732	405.259	343.152	569.508	0.186849	-7.06843	1.57e-12	8.48e-12	+	-1.32073
WBGene00007144	prel-1	protein_coding_gene	II + 11495692 11496663	1462.59	1354.06	630.72	510.543	880.82	0.174609	-7.56114	4e-14	2.68e-13	+	-1.32024
WBGene00015130	vps-33.1	protein_coding_gene	III + 8700927 8703341	2359.34	1955.26	910.406	824.401	1325.24	0.171655	-7.68936	1.48e-14	1.05e-13	+	-1.31992
WBGene00023498	lin-15A	protein_coding_gene	X + 15731968 15735365	1148.87	1120.72	419.529	482.923	716.425	0.19845	-6.65009	2.93e-11	1.35e-10	+	-1.31971
WBGene00011047	tebp-1	protein_coding_gene	II + 14362019 14365176	1979.73	1756.23	744.877	751.586	1094.28	0.177003	-7.45373	9.07e-14	5.79e-13	+	-1.31933
WBGene00017999	emc-6	protein_coding_gene	IV - 7709192 7709736	224.188	165.397	77.0563	78.6738	124.423	0.322183	-4.09495	4.22e-05	8.98e-05	+	-1.31933
WBGene00004304	ran-3	protein_coding_gene	II - 8322612 8325052	11999.4	10627.3	4834.57	4246.71	6686.93	0.145179	-9.08579	1.03e-19	1.56e-18	+	-1.31907
WBGene00012995	top-3B	protein_coding_gene	II + 13389761 13402016	4198.69	3680.6	1638.16	1526.61	2322.72	0.151145	-8.72512	2.66e-18	3.26e-17	+	-1.31876
WBGene00004242	puf-6	protein_coding_gene	II - 13039792 13043445	2645.85	2432.23	1212.92	841.14	1520.5	0.200347	-6.5822	4.64e-11	2.08e-10	+	-1.31873
WBGene00008533	F02E9.10	protein_coding_gene	I - 8427087 8429832	1584.36	1408.96	684.945	528.956	838.239	0.190772	-6.91224	4.77e-12	2.42e-11	+	-1.31866
WBGene00005006	spr-1	protein_coding_gene	V - 8126663 8129352	2342.15	2078.79	978.9	805.988	1251.5	0.176537	-7.46881	8.09e-14	5.21e-13	+	-1.31852
WBGene00018934	F56B3.11	protein_coding_gene	IV - 795755 796571	1138.13	1069.93	473.753	419.314	671.796	0.172229	-7.65451	1.94e-14	1.36e-13	+	-1.31833
WBGene00008171	C48B4.8	protein_coding_gene	III - 9559824 9561258	323.031	238.831	159.82	76.1629	172.548	0.361897	-3.64144	0.000271119	0.000522891	+	-1.31783
WBGene00012998	Y48C3A.20	protein_coding_gene	II + 13369607 13376296	2398.02	2036.24	907.552	873.781	1295.49	0.169819	-7.75986	8.5e-15	6.27e-14	+	-1.31778
WBGene00021606	Y46H3C.6	pseudogene	V - 1697889 1701617	88.0994	75.4925	19.9776	41.0108	45.1035	0.483906	-2.72319	0.00646547	0.0102876	+	-1.31777
WBGene00007171	gex-5	protein_coding_gene	III - 4780162 4781987	571.572	503.054	171.236	249.413	302.236	0.253371	-5.19965	2e-07	5.66e-07	+	-1.31744
WBGene00010038	rheb-1	protein_coding_gene	III - 9454163 9456030	1683.92	1483.08	679.237	600.097	1010.05	0.167844	-7.84791	4.23e-15	3.24e-14	+	-1.31722
WBGene00017829	F26F4.9	protein_coding_gene	III - 4910475 4912521	585.181	514.721	211.191	227.652	341.417	0.229004	-5.75104	8.87e-09	2.99e-08	+	-1.31701
WBGene00021826	txl-1	protein_coding_gene	I + 3229431 3233286	2258.35	2025.94	1010.29	727.314	1314.92	0.19075	-6.90408	5.05e-12	2.55e-11	+	-1.31696
WBGene00013601	Y87G2A.13	protein_coding_gene	I - 13598609 13603393	1706.12	1606.62	762.001	582.521	1006.48	0.189301	-6.95621	3.5e-12	1.81e-11	+	-1.31682
WBGene00015815	C16A11.2	protein_coding_gene	II + 4238203 4244830	2380.12	2004.67	918.967	846.998	1281.84	0.165896	-7.9372	2.07e-15	1.65e-14	+	-1.31675
WBGene00011729	set-16	protein_coding_gene	III + 13643916 13656637	14248.5	13548.2	5625.11	5535.62	7969.02	0.140782	-9.35269	8.54e-21	1.57e-19	+	-1.31669
WBGene00007429	C08B6.8	protein_coding_gene	V + 10134643 10143014	949.038	824.927	402.405	320.554	514.807	0.201914	-6.51812	7.12e-11	3.12e-10	+	-1.3161
WBGene00009677	F44A6.5	protein_coding_gene	X - 10217309 10218929	40.1103	28.1381	14.2697	13.3913	27.221	0.601312	-2.18868	0.0286201	0.0410892	+	-1.31608
WBGene00011319	T01C3.2	protein_coding_gene	V + 14991168 14991649	567.274	479.034	245.439	184.967	333.55	0.227067	-5.79317	6.91e-09	2.36e-08	+	-1.31544
WBGene00010975	inpp-4B	protein_coding_gene	III - 10261763 10266877	4582.6	4081.4	1909.28	1586.87	2567.18	0.158317	-8.30877	9.67e-17	9.38e-16	+	-1.31542
WBGene00009987	tbcb-1	protein_coding_gene	V + 13592124 13593183	2237.58	1943.59	970.338	725.64	1228.69	0.192586	-6.82867	8.57e-12	4.21e-11	+	-1.31511
WBGene00018236	fbxb-71	protein_coding_gene	X + 3262900 3264206	81.6531	91.9636	39.9551	31.8043	51.8825	0.442054	-2.97464	0.00293333	0.0049158	+	-1.31495
WBGene00006776	unc-40	protein_coding_gene	I - 5679837 5691503	13606	12498.8	5722.14	4787.38	8068.1	0.152291	-8.63344	5.95e-18	6.95e-17	+	-1.3148
WBGene00018777	F53H1.3	protein_coding_gene	IV + 1329162 1339376	1542.1	1334.84	590.765	568.292	837.091	0.167539	-7.84753	4.24e-15	3.25e-14	+	-1.31476
WBGene00014083	ZK795.3	protein_coding_gene	IV + 12559365 12560672	1211.19	1041.11	513.708	402.575	632.211	0.208313	-6.31137	2.77e-10	1.12e-09	+	-1.31474
WBGene00009179	kbp-3	protein_coding_gene	II - 14389236 14390078	1108.05	969.049	482.315	365.749	617.383	0.20174	-6.51645	7.2e-11	3.15e-10	+	-1.31463
WBGene00011040	arv-1	protein_coding_gene	II - 10199810 10200823	910.36	741.885	359.596	311.347	511.082	0.200337	-6.56145	5.33e-11	2.37e-10	+	-1.3145
WBGene00007162	fbxa-153	protein_coding_gene	V - 15605673 15610384	982.702	1048.66	379.574	431.032	515.224	0.190322	-6.90333	5.08e-12	2.57e-11	+	-1.31386
WBGene00006465	fntb-1	protein_coding_gene	V + 14447651 14449593	2596.43	2330.66	950.361	1025.27	1478.34	0.151876	-8.64991	5.15e-18	6.1e-17	+	-1.31371
WBGene00000463	ceh-43	protein_coding_gene	III - 4446638 4449943	2221.82	2490.57	944.653	950.781	1158.26	0.16458	-7.98164	1.44e-15	1.19e-14	+	-1.31362
WBGene00012465	Y17G7B.12	protein_coding_gene	II + 12023861 12025913	795.043	700.707	308.225	295.445	426.417	0.205104	-6.40349	1.52e-10	6.41e-10	+	-1.31338
WBGene00006396	taf-12	protein_coding_gene	III - 11862385 11869281	1197.58	1163.27	488.023	465.347	711.22	0.164909	-7.96245	1.69e-15	1.36e-14	+	-1.31308
WBGene00009366	F33H2.2	protein_coding_gene	I + 15023168 15027761	5876.16	5019.56	2403.01	1997.81	3005.09	0.168433	-7.79101	6.65e-15	4.97e-14	+	-1.31226
WBGene00003478	mtm-6	protein_coding_gene	III + 13347085 13355684	3656.48	3200.88	1543.98	1232.83	2173.53	0.172096	-7.62474	2.45e-14	1.69e-13	+	-1.31219
WBGene00043056	nfya-2	protein_coding_gene	I + 11224836 11233332	126.061	74.8062	19.9776	54.4021	65.4065	0.480221	-2.73236	0.00628819	0.010032	+	-1.31214
WBGene00017931	picc-1	protein_coding_gene	V + 6018994 6026338	4154.28	3380	1755.17	1295.61	2255.91	0.194325	-6.75169	1.46e-11	6.99e-11	+	-1.31202
WBGene00008506	tkt-1	protein_coding_gene	IV + 10243612 10245707	7004.98	6849.23	1809.4	3753.74	4599.92	0.272369	-4.81438	1.48e-06	3.77e-06	+	-1.31129
WBGene00020652	egg-4	protein_coding_gene	I + 3932210 3934813	3688	3060.19	1521.15	1207.73	1788.13	0.222453	-5.89438	3.76e-09	1.33e-08	+	-1.31122
WBGene00002324	let-49	protein_coding_gene	I + 14820405 14821651	830.856	785.808	339.618	315.532	480.465	0.196028	-6.68721	2.27e-11	1.06e-10	+	-1.31088
WBGene00010304	clpf-1	protein_coding_gene	III + 3397743 3400644	2011.24	1892.12	784.832	788.412	1095.8	0.149843	-8.74637	2.2e-18	2.74e-17	+	-1.31058
WBGene00016617	C43H6.4	protein_coding_gene	X + 2404024 2407364	689.038	778.945	276.832	309.673	472.654	0.190857	-6.86549	6.63e-12	3.3e-11	+	-1.31032
WBGene00015635	C09D4.4	protein_coding_gene	I - 5479488 5484661	6505.75	5960.47	2599.94	2434.7	3692.58	0.138769	-9.44038	3.71e-21	7.23e-20	+	-1.31003
WBGene00000846	cup-5	protein_coding_gene	III + 7584181 7591581	3734.56	3190.59	1572.52	1237.02	2114.63	0.176645	-7.4131	1.23e-13	7.72e-13	+	-1.30949
WBGene00013446	Y66D12A.21	protein_coding_gene	III - 11502963 11505302	1360.17	1081.6	536.54	456.977	762.954	0.192316	-6.80855	9.86e-12	4.8e-11	+	-1.30939
WBGene00017245	srpa-72	protein_coding_gene	II + 2787481 2793943	6123.98	5703.11	2568.54	2218.77	3469.79	0.145177	-9.01701	1.93e-19	2.81e-18	+	-1.30906
WBGene00019786	famp-1	protein_coding_gene	IV - 2253003 2263664	2312.07	1914.76	881.866	828.585	1505.79	0.163966	-7.98306	1.43e-15	1.17e-14	+	-1.30895
WBGene00018975	picd-1	protein_coding_gene	V + 104825 118205	7579.41	6589.12	2896.75	2826.4	3886.59	0.156655	-8.35152	6.74e-17	6.66e-16	+	-1.30831
WBGene00010922	M142.5	protein_coding_gene	III + 10931201 10932761	1188.27	1087.78	493.731	433.543	702.924	0.173836	-7.52437	5.3e-14	3.5e-13	+	-1.30801
WBGene00013212	Y54G11A.1	protein_coding_gene	II - 14257860 14269192	3832.68	3281.18	1512.59	1368.42	2214.64	0.159347	-8.20846	2.24e-16	2.08e-15	+	-1.308
WBGene00011835	pgap-1	protein_coding_gene	V + 11241880 11244726	6533.68	5508.89	2608.5	2265.64	3900.11	0.168888	-7.74422	9.62e-15	7.06e-14	+	-1.3079
WBGene00022149	lin-65	protein_coding_gene	I + 1755329 1766400	2740.39	3027.25	956.069	1355.87	1901.34	0.192815	-6.78014	1.2e-11	5.79e-11	+	-1.30731
WBGene00010670	tmed-1	protein_coding_gene	IV - 12077107 12078162	1285.68	1176.31	470.899	518.075	789.748	0.169224	-7.72207	1.14e-14	8.3e-14	+	-1.30676
WBGene00010768	K11D2.1	protein_coding_gene	I + 12497460 12505010	118.898	115.298	37.1012	53.5651	66.6857	0.377097	-3.46476	0.000530708	0.000984232	+	-1.30655
WBGene00018890	F55F8.2	protein_coding_gene	I - 5646369 5649656	3824.8	3062.25	1452.65	1337.45	2006.09	0.176205	-7.41353	1.23e-13	7.7e-13	+	-1.3063
WBGene00016074	dnsn-1	protein_coding_gene	II - 406137 410932	1891.63	1813.19	787.686	715.597	1010.7	0.19196	-6.80474	1.01e-11	4.92e-11	+	-1.30624
WBGene00013558	glel-1	protein_coding_gene	III + 12274040 12282221	3429.43	3205.69	1432.68	1262.13	2081.91	0.147784	-8.83801	9.74e-19	1.28e-17	+	-1.30611
WBGene00018256	cutl-28	protein_coding_gene	IV + 684497 688340	175.483	178.437	48.5169	87.8803	88.61	0.382314	-3.41623	0.000634936	0.00116559	+	-1.30607
WBGene00008848	inft-2	protein_coding_gene	V + 13002317 13006987	3165.85	2128.89	910.406	1220.28	1640.57	0.2344	-5.5713	2.53e-08	8.07e-08	+	-1.30592
WBGene00007213	C01A2.1	protein_coding_gene	I - 13409897 13411554	66.6117	63.8255	28.5394	25.1087	38.2014	0.486422	-2.68424	0.00726957	0.0114589	+	-1.30567
WBGene00016378	imp-3	protein_coding_gene	IV - 7785999 7789613	2657.31	2583.9	1164.41	970.868	1772.34	0.154953	-8.42583	3.58e-17	3.7e-16	+	-1.30561
WBGene00021748	Y50D4C.3	protein_coding_gene	V - 939391 945244	1428.21	1243.57	502.293	571.64	811.554	0.186091	-7.01428	2.31e-12	1.22e-11	+	-1.30529
WBGene00000369	ccf-1	protein_coding_gene	III - 11918828 11920237	4149.98	3563.25	1829.37	1312.35	2279.11	0.190993	-6.82896	8.55e-12	4.2e-11	+	-1.30428
WBGene00000839	cul-4	protein_coding_gene	II + 7302101 7305758	4788.17	4255.72	1923.55	1747.56	2583.21	0.147298	-8.85421	8.43e-19	1.11e-17	+	-1.30421
WBGene00019157	H05C05.1	protein_coding_gene	III + 2947118 2961685	7829.39	7569.84	3353.37	2897.54	4602.8	0.140953	-9.25268	2.19e-20	3.68e-19	+	-1.30419
WBGene00002282	let-4	protein_coding_gene	X + 14577935 14580923	315.152	340.402	82.7641	170.739	182.331	0.320359	-4.07063	4.69e-05	9.91e-05	+	-1.30406
WBGene00004050	parp-2	protein_coding_gene	II + 9593037 9595128	4499.52	4172.68	1820.81	1699.02	2862.59	0.149445	-8.72182	2.74e-18	3.35e-17	+	-1.30344
WBGene00016444	C35D10.7	protein_coding_gene	III + 4856193 4859244	2848.55	2432.23	1167.26	984.259	1546.51	0.170116	-7.66096	1.85e-14	1.3e-13	+	-1.30326
WBGene00235346	Y94H6A.16	ncRNA_gene	IV - 2678231 2678622	99.5595	145.495	77.0563	30.1304	77.2776	0.46497	-2.80268	0.005068	0.00820555	+	-1.30316
WBGene00021466	eif-2gamma	protein_coding_gene	I + 2313271 2315992	5799.52	6342.05	2023.44	2877.45	4043	0.189517	-6.87536	6.18e-12	3.09e-11	+	-1.303
WBGene00006499	tag-153	protein_coding_gene	V + 9323085 9327213	7088.78	6016.75	2928.14	2398.71	4080.57	0.165554	-7.86962	3.56e-15	2.75e-14	+	-1.30285
WBGene00004821	skr-15	protein_coding_gene	II + 3824155 3824709	232.067	267.655	122.719	88.7172	305.27	0.247304	-5.26733	1.38e-07	4e-07	+	-1.30263
WBGene00000913	daf-18	protein_coding_gene	IV - 420011 425177	25583.2	20004.8	10388.3	8109.26	12627.6	0.187808	-6.93501	4.06e-12	2.08e-11	+	-1.30245
WBGene00000533	clh-6	protein_coding_gene	V - 12060234 12063368	2473.23	2192.71	936.091	954.129	1494.23	0.150576	-8.64889	5.2e-18	6.15e-17	+	-1.30231
WBGene00008502	skih-2	protein_coding_gene	IV - 11134658 11142364	5349.71	4516.51	2254.61	1763.46	2859.72	0.175221	-7.42972	1.09e-13	6.86e-13	+	-1.30185
WBGene00011887	set-17	protein_coding_gene	II - 8939054 8940488	2042.76	1804.96	847.619	723.966	1175.28	0.168945	-7.70485	1.31e-14	9.43e-14	+	-1.30169
WBGene00017064	ppfr-2	protein_coding_gene	I - 6625066 6626788	3082.05	2690.28	1327.08	1030.29	1647.18	0.183668	-7.08469	1.39e-12	7.59e-12	+	-1.30123
WBGene00010198	spat-1	protein_coding_gene	II + 14528752 14534174	3670.81	3212.55	1635.31	1176.76	2084.15	0.193047	-6.73763	1.61e-11	7.66e-11	+	-1.30068
WBGene00013204	Y54E5B.2	protein_coding_gene	I - 14815656 14820235	2123.7	1708.88	799.102	759.955	1054.74	0.174699	-7.44447	9.73e-14	6.19e-13	+	-1.30054
WBGene00014227	ZK1128.1	protein_coding_gene	III - 10113147 10114760	1027.83	857.869	371.012	391.695	544.541	0.188959	-6.88218	5.89e-12	2.95e-11	+	-1.30045
WBGene00011272	dtmk-1	protein_coding_gene	II - 9962967 9967099	794.327	636.882	328.203	261.967	432.415	0.215504	-6.03379	1.6e-09	5.9e-09	+	-1.30031
WBGene00018420	F44E2.7	protein_coding_gene	III - 8845855 8848472	2665.19	2285.36	1118.74	904.748	1531.49	0.181486	-7.1627	7.91e-13	4.44e-12	+	-1.29993
WBGene00001026	dnj-8	protein_coding_gene	II - 6594382 6598080	3280.45	2966.17	1264.29	1272.17	1971.38	0.152993	-8.49662	1.95e-17	2.1e-16	+	-1.29992
WBGene00045246	C29E4.15	protein_coding_gene	III + 7952623 7955825	128.21	132.455	71.3484	41.0108	70.6909	0.388674	-3.3438	0.000826392	0.00149542	+	-1.29965
WBGene00004048	plx-2	protein_coding_gene	II - 14417855 14424891	1347.99	1366.41	473.753	615.162	759.036	0.188273	-6.90161	5.14e-12	2.6e-11	+	-1.29938
[truncated: 12,487 more rows]
